# Supplementary material for: Separating CO2 emission from removal targets comes with limited cost impacts
Source: Nat Commun. 2025 Jun 12;16:5298. doi: 10.1038/s41467-025-60606-7 (PMC12162817; doi:10.1038/s41467-025-60606-7)
Supplement: Supplementary file 4 — Source Data [file 41467_2025_60606_MOESM4_ESM.xlsx]

## Sheet: Fig1a
ttot	gross CO2 2050	Emission type	value
2020	2	CDR	0
2020	2	net CO2	43.1821
2020	2	gross CO2	43.1821
2025	2	CDR	-0.0197671
2025	2	net CO2	37.9112
2025	2	gross CO2	37.9309
2030	2	CDR	-0.227737
2030	2	net CO2	23.1338
2030	2	gross CO2	23.3615
2035	2	CDR	-0.684496
2035	2	net CO2	12.3414
2035	2	gross CO2	13.0259
2040	2	CDR	-1.17226
2040	2	net CO2	6.28057
2040	2	gross CO2	7.45283
2045	2	CDR	-1.59281
2045	2	net CO2	2.12155
2045	2	gross CO2	3.71436
2050	2	CDR	-1.87899
2050	2	net CO2	-0.0981179
2050	2	gross CO2	1.78087
2020	4	CDR	0
2020	4	net CO2	43.1821
2020	4	gross CO2	43.1821
2025	4	CDR	-0.0203343
2025	4	net CO2	38.797
2025	4	gross CO2	38.8174
2030	4	CDR	-0.221897
2030	4	net CO2	25.5729
2030	4	gross CO2	25.7948
2035	4	CDR	-0.825447
2035	4	net CO2	14.3989
2035	4	gross CO2	15.2244
2040	4	CDR	-1.49797
2040	4	net CO2	8.07902
2040	4	gross CO2	9.57699
2045	4	CDR	-2.2387
2045	4	net CO2	3.54276
2045	4	gross CO2	5.78146
2050	4	CDR	-3.95184
2050	4	net CO2	-0.226753
2050	4	gross CO2	3.72508
2020	6	CDR	0
2020	6	net CO2	43.1821
2020	6	gross CO2	43.1821
2025	6	CDR	-0.0205668
2025	6	net CO2	39.3388
2025	6	gross CO2	39.3593
2030	6	CDR	-0.224414
2030	6	net CO2	27.6227
2030	6	gross CO2	27.8471
2035	6	CDR	-0.91364
2035	6	net CO2	16.3047
2035	6	gross CO2	17.2183
2040	6	CDR	-1.67615
2040	6	net CO2	9.95296
2040	6	gross CO2	11.6291
2045	6	CDR	-3.45994
2045	6	net CO2	4.46683
2045	6	gross CO2	7.92677
2050	6	CDR	-6.0036
2050	6	net CO2	0.0255698
2050	6	gross CO2	6.02917
2020	7	CDR	0
2020	7	net CO2	43.1821
2020	7	gross CO2	43.1821
2025	7	CDR	-0.0468223
2025	7	net CO2	39.5215
2025	7	gross CO2	39.5684
2030	7	CDR	-0.351311
2030	7	net CO2	28.6115
2030	7	gross CO2	28.9628
2035	7	CDR	-0.939325
2035	7	net CO2	18.0424
2035	7	gross CO2	18.9817
2040	7	CDR	-1.79379
2040	7	net CO2	10.8138
2040	7	gross CO2	12.6076
2045	7	CDR	-4.31276
2045	7	net CO2	4.46756
2045	7	gross CO2	8.78032
2050	7	CDR	-7.09118
2050	7	net CO2	-0.284519
2050	7	gross CO2	6.80666
2020	8	CDR	0
2020	8	net CO2	43.1821
2020	8	gross CO2	43.1821
2025	8	CDR	-0.0743239
2025	8	net CO2	39.6891
2025	8	gross CO2	39.7634
2030	8	CDR	-0.420349
2030	8	net CO2	29.2603
2030	8	gross CO2	29.6807
2035	8	CDR	-1.04809
2035	8	net CO2	18.8626
2035	8	gross CO2	19.9107
2040	8	CDR	-2.0282
2040	8	net CO2	11.5896
2040	8	gross CO2	13.6178
2045	8	CDR	-5.24835
2045	8	net CO2	4.51269
2045	8	gross CO2	9.76104
2050	8	CDR	-8.06827
2050	8	net CO2	-0.354881
2050	8	gross CO2	7.71339
2020	10	CDR	0
2020	10	net CO2	43.1821
2020	10	gross CO2	43.1821
2025	10	CDR	-0.0583964
2025	10	net CO2	40.0417
2025	10	gross CO2	40.1001
2030	10	CDR	-0.430453
2030	10	net CO2	31.4941
2030	10	gross CO2	31.9245
2035	10	CDR	-1.32298
2035	10	net CO2	21.2272
2035	10	gross CO2	22.5502
2040	10	CDR	-4.37351
2040	10	net CO2	11.766
2040	10	gross CO2	16.1395
2045	10	CDR	-8.50741
2045	10	net CO2	3.88246
2045	10	gross CO2	12.3899
2050	10	CDR	-10.2965
2050	10	net CO2	0.0187123
2050	10	gross CO2	10.3152
2020	12	CDR	0
2020	12	net CO2	43.1821
2020	12	gross CO2	43.1821
2025	12	CDR	-0.0596487
2025	12	net CO2	40.182
2025	12	gross CO2	40.2417
2030	12	CDR	-0.499047
2030	12	net CO2	32.8191
2030	12	gross CO2	33.3181
2035	12	CDR	-2.66305
2035	12	net CO2	22.078
2035	12	gross CO2	24.7411
2040	12	CDR	-6.5801
2040	12	net CO2	11.4685
2040	12	gross CO2	18.0485
2045	12	CDR	-9.91122
2045	12	net CO2	3.93685
2045	12	gross CO2	13.8481
2050	12	CDR	-12.2464
2050	12	net CO2	-0.386655
2050	12	gross CO2	11.8598

## Sheet: Fig1b+d, Fig2b, Fig3b
Sub-plot	Fig2b	Fig2b	Fig2b	Fig2b	Fig2b	Fig2b	Fig3b	Fig3b	Fig3b	Fig3b	Fig3b	Fig3b	Fig3b	Fig3b	Fig3b	Fig3b	Fig1d	Fig1d	Fig1b
target	Biomass PE	Fossil PE	CC and storage (CCS)	Carbon capture (CC)	Liquids price incr.	Synfuels	Revenues at net-zero	CO2 revenues at net-zero	CDR subsidies at net-zero	C market value	C market value CDR	C market value CO2	Add. consumption loss	Consumption loss	Add. GDP loss	GDP loss	CO2 price in 2050 [$/t CO2]	CDR price in 2050 [$/t CO2]	Cumulated emissions until 2050 [GtCO2]	targetnames
2	90.8582	34.7171	2.9368	4.82977	134.793	26.9807	0.831139	1.22804	-0.396899	76.8456	-1.63534	78.4809	2.55768	4.45296	0.733764	2.05094	614.019	198.449	538.194	2
4	90.2764	66.8787	4.10802	5.24589	106.707	16.208	0.718929	1.67856	-0.959633	57.567	-3.00898	60.576	6.06489	3.71439	0.299986	1.57406	419.641	239.908	580.819	4
6	88.6311	103.343	5.02723	5.42464	86.9194	5.60574	0.295926	1.78166	-1.48573	43.2281	-4.31242	47.5405	0.0822465	3.14109	0.0779663	1.21065	296.943	247.622	618.052	6
7	88.5941	116.773	5.49198	5.68564	82.6956	2.7055	0.00875281	1.80521	-1.79646	38.1175	-5.2559	43.3734	-0.0946604	2.90813	-0.00175553	1.08087	257.888	256.637	635.976	7
8	89.3345	130.121	5.94843	6.01438	75.1086	0.91179	-0.387081	1.78374	-2.17082	32.5543	-6.44667	39.0009	-0.0569039	2.8082	-0.0879431	0.961624	222.968	271.353	648.053	8
10	96.29	172.278	7.9485	7.94851	56.2046	3.41e-05	-2.07781	1.45082	-3.52863	15.6678	-12.3816	28.0494	7.67854	2.78313	-0.359839	0.618321	145.082	352.863	671.659	10
12	101.289	193.718	9.61759	9.61759	51.3134	3.41e-05	-3.49377	1.41254	-4.90632	5.89939	-18.281	24.1804	21.2561	3.11878	-0.51771	0.450533	117.712	408.86	680.808	12

## Sheet: Fig1b(temp_ranges)
x_min	x_max	y_min	y_max	AR6 range
1.5	12.5	550	740	1.7°
1.5	12.7	400	650	1.6°
1.5	12.9	300	500	1.5°

## Sheet: Fig1c
model	scenario	region	variable	unit	period	value	target
REMIND-MAGPIE	CO22_CDR2	EUR	CO2 price	US$2005/t CO2	2025	181.79	2 GtCO2/yr
REMIND-MAGPIE	CO22_CDR2	EUR	CO2 price	US$2005/t CO2	2030	232.062	2 GtCO2/yr
REMIND-MAGPIE	CO22_CDR2	EUR	CO2 price	US$2005/t CO2	2035	296.142	2 GtCO2/yr
REMIND-MAGPIE	CO22_CDR2	EUR	CO2 price	US$2005/t CO2	2040	377.957	2 GtCO2/yr
REMIND-MAGPIE	CO22_CDR2	EUR	CO2 price	US$2005/t CO2	2045	482.36	2 GtCO2/yr
REMIND-MAGPIE	CO22_CDR2	EUR	CO2 price	US$2005/t CO2	2050	615.62	2 GtCO2/yr
REMIND-MAGPIE	CO22_CDR2	EUR	CO2 price	US$2005/t CO2	2055	615.6	2 GtCO2/yr
REMIND-MAGPIE	CO22_CDR2	EUR	CO2 price	US$2005/t CO2	2060	615.575	2 GtCO2/yr
REMIND-MAGPIE	CO22_CDR2	EUR	Removal price	US$2005/t CO2	2025	58.7593	2 GtCO2/yr
REMIND-MAGPIE	CO22_CDR2	EUR	Removal price	US$2005/t CO2	2030	74.9935	2 GtCO2/yr
REMIND-MAGPIE	CO22_CDR2	EUR	Removal price	US$2005/t CO2	2035	95.7128	2 GtCO2/yr
REMIND-MAGPIE	CO22_CDR2	EUR	Removal price	US$2005/t CO2	2040	122.156	2 GtCO2/yr
REMIND-MAGPIE	CO22_CDR2	EUR	Removal price	US$2005/t CO2	2045	155.906	2 GtCO2/yr
REMIND-MAGPIE	CO22_CDR2	EUR	Removal price	US$2005/t CO2	2050	198.98	2 GtCO2/yr
REMIND-MAGPIE	CO22_CDR2	EUR	Removal price	US$2005/t CO2	2055	198.98	2 GtCO2/yr
REMIND-MAGPIE	CO22_CDR2	EUR	Removal price	US$2005/t CO2	2060	198.98	2 GtCO2/yr
REMIND-MAGPIE	CO24_CDR4	EUR	CO2 price	US$2005/t CO2	2025	124.256	4 GtCO2/yr
REMIND-MAGPIE	CO24_CDR4	EUR	CO2 price	US$2005/t CO2	2030	158.568	4 GtCO2/yr
REMIND-MAGPIE	CO24_CDR4	EUR	CO2 price	US$2005/t CO2	2035	202.397	4 GtCO2/yr
REMIND-MAGPIE	CO24_CDR4	EUR	CO2 price	US$2005/t CO2	2040	258.322	4 GtCO2/yr
REMIND-MAGPIE	CO24_CDR4	EUR	CO2 price	US$2005/t CO2	2045	329.703	4 GtCO2/yr
REMIND-MAGPIE	CO24_CDR4	EUR	CO2 price	US$2005/t CO2	2050	420.806	4 GtCO2/yr
REMIND-MAGPIE	CO24_CDR4	EUR	CO2 price	US$2005/t CO2	2055	420.81	4 GtCO2/yr
REMIND-MAGPIE	CO24_CDR4	EUR	CO2 price	US$2005/t CO2	2060	420.812	4 GtCO2/yr
REMIND-MAGPIE	CO24_CDR4	EUR	Removal price	US$2005/t CO2	2025	71.035	4 GtCO2/yr
REMIND-MAGPIE	CO24_CDR4	EUR	Removal price	US$2005/t CO2	2030	90.6607	4 GtCO2/yr
REMIND-MAGPIE	CO24_CDR4	EUR	Removal price	US$2005/t CO2	2035	115.709	4 GtCO2/yr
REMIND-MAGPIE	CO24_CDR4	EUR	Removal price	US$2005/t CO2	2040	147.677	4 GtCO2/yr
REMIND-MAGPIE	CO24_CDR4	EUR	Removal price	US$2005/t CO2	2045	188.477	4 GtCO2/yr
REMIND-MAGPIE	CO24_CDR4	EUR	Removal price	US$2005/t CO2	2050	240.55	4 GtCO2/yr
REMIND-MAGPIE	CO24_CDR4	EUR	Removal price	US$2005/t CO2	2055	240.55	4 GtCO2/yr
REMIND-MAGPIE	CO24_CDR4	EUR	Removal price	US$2005/t CO2	2060	240.55	4 GtCO2/yr
REMIND-MAGPIE	CO26_CDR6	EUR	CO2 price	US$2005/t CO2	2025	87.9242	6 GtCO2/yr
REMIND-MAGPIE	CO26_CDR6	EUR	CO2 price	US$2005/t CO2	2030	112.216	6 GtCO2/yr
REMIND-MAGPIE	CO26_CDR6	EUR	CO2 price	US$2005/t CO2	2035	143.216	6 GtCO2/yr
REMIND-MAGPIE	CO26_CDR6	EUR	CO2 price	US$2005/t CO2	2040	182.783	6 GtCO2/yr
REMIND-MAGPIE	CO26_CDR6	EUR	CO2 price	US$2005/t CO2	2045	233.283	6 GtCO2/yr
REMIND-MAGPIE	CO26_CDR6	EUR	CO2 price	US$2005/t CO2	2050	297.731	6 GtCO2/yr
REMIND-MAGPIE	CO26_CDR6	EUR	CO2 price	US$2005/t CO2	2055	297.741	6 GtCO2/yr
REMIND-MAGPIE	CO26_CDR6	EUR	CO2 price	US$2005/t CO2	2060	297.741	6 GtCO2/yr
REMIND-MAGPIE	CO26_CDR6	EUR	Removal price	US$2005/t CO2	2025	73.3189	6 GtCO2/yr
REMIND-MAGPIE	CO26_CDR6	EUR	Removal price	US$2005/t CO2	2030	93.5756	6 GtCO2/yr
REMIND-MAGPIE	CO26_CDR6	EUR	Removal price	US$2005/t CO2	2035	119.429	6 GtCO2/yr
REMIND-MAGPIE	CO26_CDR6	EUR	Removal price	US$2005/t CO2	2040	152.425	6 GtCO2/yr
REMIND-MAGPIE	CO26_CDR6	EUR	Removal price	US$2005/t CO2	2045	194.537	6 GtCO2/yr
REMIND-MAGPIE	CO26_CDR6	EUR	Removal price	US$2005/t CO2	2050	248.284	6 GtCO2/yr
REMIND-MAGPIE	CO26_CDR6	EUR	Removal price	US$2005/t CO2	2055	248.284	6 GtCO2/yr
REMIND-MAGPIE	CO26_CDR6	EUR	Removal price	US$2005/t CO2	2060	248.284	6 GtCO2/yr
REMIND-MAGPIE	CO27_CDR7	EUR	CO2 price	US$2005/t CO2	2025	76.3566	Eq. prices (7 GtCO2/yr)
REMIND-MAGPIE	CO27_CDR7	EUR	CO2 price	US$2005/t CO2	2030	97.4538	Eq. prices (7 GtCO2/yr)
REMIND-MAGPIE	CO27_CDR7	EUR	CO2 price	US$2005/t CO2	2035	124.381	Eq. prices (7 GtCO2/yr)
REMIND-MAGPIE	CO27_CDR7	EUR	CO2 price	US$2005/t CO2	2040	158.74	Eq. prices (7 GtCO2/yr)
REMIND-MAGPIE	CO27_CDR7	EUR	CO2 price	US$2005/t CO2	2045	202.598	Eq. prices (7 GtCO2/yr)
REMIND-MAGPIE	CO27_CDR7	EUR	CO2 price	US$2005/t CO2	2050	258.585	Eq. prices (7 GtCO2/yr)
REMIND-MAGPIE	CO27_CDR7	EUR	CO2 price	US$2005/t CO2	2055	258.587	Eq. prices (7 GtCO2/yr)
REMIND-MAGPIE	CO27_CDR7	EUR	CO2 price	US$2005/t CO2	2060	258.589	Eq. prices (7 GtCO2/yr)
REMIND-MAGPIE	CO27_CDR7	EUR	Removal price	US$2005/t CO2	2025	75.9883	Eq. prices (7 GtCO2/yr)
REMIND-MAGPIE	CO27_CDR7	EUR	Removal price	US$2005/t CO2	2030	96.9825	Eq. prices (7 GtCO2/yr)
REMIND-MAGPIE	CO27_CDR7	EUR	Removal price	US$2005/t CO2	2035	123.777	Eq. prices (7 GtCO2/yr)
REMIND-MAGPIE	CO27_CDR7	EUR	Removal price	US$2005/t CO2	2040	157.974	Eq. prices (7 GtCO2/yr)
REMIND-MAGPIE	CO27_CDR7	EUR	Removal price	US$2005/t CO2	2045	201.62	Eq. prices (7 GtCO2/yr)
REMIND-MAGPIE	CO27_CDR7	EUR	Removal price	US$2005/t CO2	2050	257.324	Eq. prices (7 GtCO2/yr)
REMIND-MAGPIE	CO27_CDR7	EUR	Removal price	US$2005/t CO2	2055	257.324	Eq. prices (7 GtCO2/yr)
REMIND-MAGPIE	CO27_CDR7	EUR	Removal price	US$2005/t CO2	2060	257.324	Eq. prices (7 GtCO2/yr)
REMIND-MAGPIE	CO28_CDR8	EUR	CO2 price	US$2005/t CO2	2025	66.0178	8 GtCO2/yr
REMIND-MAGPIE	CO28_CDR8	EUR	CO2 price	US$2005/t CO2	2030	84.2536	8 GtCO2/yr
REMIND-MAGPIE	CO28_CDR8	EUR	CO2 price	US$2005/t CO2	2035	107.54	8 GtCO2/yr
REMIND-MAGPIE	CO28_CDR8	EUR	CO2 price	US$2005/t CO2	2040	137.257	8 GtCO2/yr
REMIND-MAGPIE	CO28_CDR8	EUR	CO2 price	US$2005/t CO2	2045	175.178	8 GtCO2/yr
REMIND-MAGPIE	CO28_CDR8	EUR	CO2 price	US$2005/t CO2	2050	223.58	8 GtCO2/yr
REMIND-MAGPIE	CO28_CDR8	EUR	CO2 price	US$2005/t CO2	2055	223.578	8 GtCO2/yr
REMIND-MAGPIE	CO28_CDR8	EUR	CO2 price	US$2005/t CO2	2060	223.566	8 GtCO2/yr
REMIND-MAGPIE	CO28_CDR8	EUR	Removal price	US$2005/t CO2	2025	80.3455	8 GtCO2/yr
REMIND-MAGPIE	CO28_CDR8	EUR	Removal price	US$2005/t CO2	2030	102.543	8 GtCO2/yr
REMIND-MAGPIE	CO28_CDR8	EUR	Removal price	US$2005/t CO2	2035	130.874	8 GtCO2/yr
REMIND-MAGPIE	CO28_CDR8	EUR	Removal price	US$2005/t CO2	2040	167.032	8 GtCO2/yr
REMIND-MAGPIE	CO28_CDR8	EUR	Removal price	US$2005/t CO2	2045	213.18	8 GtCO2/yr
REMIND-MAGPIE	CO28_CDR8	EUR	Removal price	US$2005/t CO2	2050	272.078	8 GtCO2/yr
REMIND-MAGPIE	CO28_CDR8	EUR	Removal price	US$2005/t CO2	2055	272.078	8 GtCO2/yr
REMIND-MAGPIE	CO28_CDR8	EUR	Removal price	US$2005/t CO2	2060	272.078	8 GtCO2/yr
REMIND-MAGPIE	CO210_CDR10	EUR	CO2 price	US$2005/t CO2	2025	42.963	10 GtCO2/yr
REMIND-MAGPIE	CO210_CDR10	EUR	CO2 price	US$2005/t CO2	2030	54.8323	10 GtCO2/yr
REMIND-MAGPIE	CO210_CDR10	EUR	CO2 price	US$2005/t CO2	2035	69.9767	10 GtCO2/yr
REMIND-MAGPIE	CO210_CDR10	EUR	CO2 price	US$2005/t CO2	2040	89.308	10 GtCO2/yr
REMIND-MAGPIE	CO210_CDR10	EUR	CO2 price	US$2005/t CO2	2045	113.978	10 GtCO2/yr
REMIND-MAGPIE	CO210_CDR10	EUR	CO2 price	US$2005/t CO2	2050	145.463	10 GtCO2/yr
REMIND-MAGPIE	CO210_CDR10	EUR	CO2 price	US$2005/t CO2	2055	145.461	10 GtCO2/yr
REMIND-MAGPIE	CO210_CDR10	EUR	CO2 price	US$2005/t CO2	2060	145.458	10 GtCO2/yr
REMIND-MAGPIE	CO210_CDR10	EUR	Removal price	US$2005/t CO2	2025	104.48	10 GtCO2/yr
REMIND-MAGPIE	CO210_CDR10	EUR	Removal price	US$2005/t CO2	2030	133.346	10 GtCO2/yr
REMIND-MAGPIE	CO210_CDR10	EUR	Removal price	US$2005/t CO2	2035	170.187	10 GtCO2/yr
REMIND-MAGPIE	CO210_CDR10	EUR	Removal price	US$2005/t CO2	2040	217.207	10 GtCO2/yr
REMIND-MAGPIE	CO210_CDR10	EUR	Removal price	US$2005/t CO2	2045	277.217	10 GtCO2/yr
REMIND-MAGPIE	CO210_CDR10	EUR	Removal price	US$2005/t CO2	2050	353.807	10 GtCO2/yr
REMIND-MAGPIE	CO210_CDR10	EUR	Removal price	US$2005/t CO2	2055	353.807	10 GtCO2/yr
REMIND-MAGPIE	CO210_CDR10	EUR	Removal price	US$2005/t CO2	2060	353.807	10 GtCO2/yr
REMIND-MAGPIE	CO212_CDR12	EUR	CO2 price	US$2005/t CO2	2025	34.8545	12 GtCO2/yr
REMIND-MAGPIE	CO212_CDR12	EUR	CO2 price	US$2005/t CO2	2030	44.4855	12 GtCO2/yr
REMIND-MAGPIE	CO212_CDR12	EUR	CO2 price	US$2005/t CO2	2035	56.7771	12 GtCO2/yr
REMIND-MAGPIE	CO212_CDR12	EUR	CO2 price	US$2005/t CO2	2040	72.459	12 GtCO2/yr
REMIND-MAGPIE	CO212_CDR12	EUR	CO2 price	US$2005/t CO2	2045	92.47	12 GtCO2/yr
REMIND-MAGPIE	CO212_CDR12	EUR	CO2 price	US$2005/t CO2	2050	118.023	12 GtCO2/yr
REMIND-MAGPIE	CO212_CDR12	EUR	CO2 price	US$2005/t CO2	2055	118.023	12 GtCO2/yr
REMIND-MAGPIE	CO212_CDR12	EUR	CO2 price	US$2005/t CO2	2060	118.024	12 GtCO2/yr
REMIND-MAGPIE	CO212_CDR12	EUR	Removal price	US$2005/t CO2	2025	121.06	12 GtCO2/yr
REMIND-MAGPIE	CO212_CDR12	EUR	Removal price	US$2005/t CO2	2030	154.507	12 GtCO2/yr
REMIND-MAGPIE	CO212_CDR12	EUR	Removal price	US$2005/t CO2	2035	197.194	12 GtCO2/yr
REMIND-MAGPIE	CO212_CDR12	EUR	Removal price	US$2005/t CO2	2040	251.676	12 GtCO2/yr
REMIND-MAGPIE	CO212_CDR12	EUR	Removal price	US$2005/t CO2	2045	321.209	12 GtCO2/yr
REMIND-MAGPIE	CO212_CDR12	EUR	Removal price	US$2005/t CO2	2050	409.953	12 GtCO2/yr
REMIND-MAGPIE	CO212_CDR12	EUR	Removal price	US$2005/t CO2	2055	409.953	12 GtCO2/yr
REMIND-MAGPIE	CO212_CDR12	EUR	Removal price	US$2005/t CO2	2060	409.953	12 GtCO2/yr

## Sheet: Fig2a
ttot	all_regi	cum BECCS liq.	cum BECCS elec.	cum BECCS gas	cum BECCS H2	cum Industry CDR	cum DACCS	cum EW	CDR total	CDR option	value	gross CO2 2050
2020	Total	0	0	0	0	0	0	0	0	EW	0	2
2020	Total	0	0	0	0	0	0	0	0	DACCS	0	2
2020	Total	0	0	0	0	0	0	0	0	Industry CDR	0	2
2020	Total	0	0	0	0	0	0	0	0	BECCS H2	0	2
2020	Total	0	0	0	0	0	0	0	0	BECCS gas	0	2
2020	Total	0	0	0	0	0	0	0	0	BECCS elec.	0	2
2020	Total	0	0	0	0	0	0	0	0	BECCS liq.	0	2
2025	Total	0.00789746	0.000686528	0	0.00920381	0.00152087	0.000458389	0	0.0197671	EW	0	2
2025	Total	0.00789746	0.000686528	0	0.00920381	0.00152087	0.000458389	0	0.0197671	DACCS	0.000458389	2
2025	Total	0.00789746	0.000686528	0	0.00920381	0.00152087	0.000458389	0	0.0197671	Industry CDR	0.00152087	2
2025	Total	0.00789746	0.000686528	0	0.00920381	0.00152087	0.000458389	0	0.0197671	BECCS H2	0.00920381	2
2025	Total	0.00789746	0.000686528	0	0.00920381	0.00152087	0.000458389	0	0.0197671	BECCS gas	0	2
2025	Total	0.00789746	0.000686528	0	0.00920381	0.00152087	0.000458389	0	0.0197671	BECCS elec.	0.000686528	2
2025	Total	0.00789746	0.000686528	0	0.00920381	0.00152087	0.000458389	0	0.0197671	BECCS liq.	0.00789746	2
2030	Total	0.104839	0.00248678	0	0.0753725	0.0610091	0.00379621	0	0.227737	EW	0	2
2030	Total	0.104839	0.00248678	0	0.0753725	0.0610091	0.00379621	0	0.227737	DACCS	0.00333782	2
2030	Total	0.104839	0.00248678	0	0.0753725	0.0610091	0.00379621	0	0.227737	Industry CDR	0.0594882	2
2030	Total	0.104839	0.00248678	0	0.0753725	0.0610091	0.00379621	0	0.227737	BECCS H2	0.0661687	2
2030	Total	0.104839	0.00248678	0	0.0753725	0.0610091	0.00379621	0	0.227737	BECCS gas	0	2
2030	Total	0.104839	0.00248678	0	0.0753725	0.0610091	0.00379621	0	0.227737	BECCS elec.	0.00180025	2
2030	Total	0.104839	0.00248678	0	0.0753725	0.0610091	0.00379621	0	0.227737	BECCS liq.	0.0969416	2
2035	Total	0.439184	0.00446871	0	0.232651	0.247235	0.00846085	0	0.684496	EW	0	2
2035	Total	0.439184	0.00446871	0	0.232651	0.247235	0.00846085	0	0.684496	DACCS	0.00466464	2
2035	Total	0.439184	0.00446871	0	0.232651	0.247235	0.00846085	0	0.684496	Industry CDR	0.186226	2
2035	Total	0.439184	0.00446871	0	0.232651	0.247235	0.00846085	0	0.684496	BECCS H2	0.157279	2
2035	Total	0.439184	0.00446871	0	0.232651	0.247235	0.00846085	0	0.684496	BECCS gas	0	2
2035	Total	0.439184	0.00446871	0	0.232651	0.247235	0.00846085	0	0.684496	BECCS elec.	0.00198193	2
2035	Total	0.439184	0.00446871	0	0.232651	0.247235	0.00846085	0	0.684496	BECCS liq.	0.334345	2
2040	Total	1.1242	0.00639157	0	0.489891	0.47143	0.0120223	0.000318084	1.17226	EW	0.000318084	2
2040	Total	1.1242	0.00639157	0	0.489891	0.47143	0.0120223	0.000318084	1.17226	DACCS	0.00356147	2
2040	Total	1.1242	0.00639157	0	0.489891	0.47143	0.0120223	0.000318084	1.17226	Industry CDR	0.224195	2
2040	Total	1.1242	0.00639157	0	0.489891	0.47143	0.0120223	0.000318084	1.17226	BECCS H2	0.25724	2
2040	Total	1.1242	0.00639157	0	0.489891	0.47143	0.0120223	0.000318084	1.17226	BECCS gas	0	2
2040	Total	1.1242	0.00639157	0	0.489891	0.47143	0.0120223	0.000318084	1.17226	BECCS elec.	0.00192287	2
2040	Total	1.1242	0.00639157	0	0.489891	0.47143	0.0120223	0.000318084	1.17226	BECCS liq.	0.685021	2
2045	Total	2.11917	0.00809691	0	0.802794	0.750956	0.0137698	0.0022783	1.59281	EW	0.00196022	2
2045	Total	2.11917	0.00809691	0	0.802794	0.750956	0.0137698	0.0022783	1.59281	DACCS	0.00174745	2
2045	Total	2.11917	0.00809691	0	0.802794	0.750956	0.0137698	0.0022783	1.59281	Industry CDR	0.279527	2
2045	Total	2.11917	0.00809691	0	0.802794	0.750956	0.0137698	0.0022783	1.59281	BECCS H2	0.312902	2
2045	Total	2.11917	0.00809691	0	0.802794	0.750956	0.0137698	0.0022783	1.59281	BECCS gas	0	2
2045	Total	2.11917	0.00809691	0	0.802794	0.750956	0.0137698	0.0022783	1.59281	BECCS elec.	0.00170533	2
2045	Total	2.11917	0.00809691	0	0.802794	0.750956	0.0137698	0.0022783	1.59281	BECCS liq.	0.994968	2
2050	Total	3.34853	0.00944488	0	1.14413	1.05355	0.0138356	0.00656327	1.87899	EW	0.00428497	2
2050	Total	3.34853	0.00944488	0	1.14413	1.05355	0.0138356	0.00656327	1.87899	DACCS	6.58357e-05	2
2050	Total	3.34853	0.00944488	0	1.14413	1.05355	0.0138356	0.00656327	1.87899	Industry CDR	0.30259	2
2050	Total	3.34853	0.00944488	0	1.14413	1.05355	0.0138356	0.00656327	1.87899	BECCS H2	0.341341	2
2050	Total	3.34853	0.00944488	0	1.14413	1.05355	0.0138356	0.00656327	1.87899	BECCS gas	0	2
2050	Total	3.34853	0.00944488	0	1.14413	1.05355	0.0138356	0.00656327	1.87899	BECCS elec.	0.00134797	2
2050	Total	3.34853	0.00944488	0	1.14413	1.05355	0.0138356	0.00656327	1.87899	BECCS liq.	1.22936	2
2020	Total	0	0	0	0	0	0	0	0	EW	0	4
2020	Total	0	0	0	0	0	0	0	0	DACCS	0	4
2020	Total	0	0	0	0	0	0	0	0	Industry CDR	0	4
2020	Total	0	0	0	0	0	0	0	0	BECCS H2	0	4
2020	Total	0	0	0	0	0	0	0	0	BECCS gas	0	4
2020	Total	0	0	0	0	0	0	0	0	BECCS elec.	0	4
2020	Total	0	0	0	0	0	0	0	0	BECCS liq.	0	4
2025	Total	0.00730475	0.00087047	0	0.0101965	0.0015146	0.000447972	0	0.0203343	EW	0	4
2025	Total	0.00730475	0.00087047	0	0.0101965	0.0015146	0.000447972	0	0.0203343	DACCS	0.000447972	4
2025	Total	0.00730475	0.00087047	0	0.0101965	0.0015146	0.000447972	0	0.0203343	Industry CDR	0.0015146	4
2025	Total	0.00730475	0.00087047	0	0.0101965	0.0015146	0.000447972	0	0.0203343	BECCS H2	0.0101965	4
2025	Total	0.00730475	0.00087047	0	0.0101965	0.0015146	0.000447972	0	0.0203343	BECCS gas	0	4
2025	Total	0.00730475	0.00087047	0	0.0101965	0.0015146	0.000447972	0	0.0203343	BECCS elec.	0.00087047	4
2025	Total	0.00730475	0.00087047	0	0.0101965	0.0015146	0.000447972	0	0.0203343	BECCS liq.	0.00730475	4
2030	Total	0.0808093	0.00694216	0	0.103511	0.0476301	0.00333943	0	0.221897	EW	0	4
2030	Total	0.0808093	0.00694216	0	0.103511	0.0476301	0.00333943	0	0.221897	DACCS	0.00289146	4
2030	Total	0.0808093	0.00694216	0	0.103511	0.0476301	0.00333943	0	0.221897	Industry CDR	0.0461155	4
2030	Total	0.0808093	0.00694216	0	0.103511	0.0476301	0.00333943	0	0.221897	BECCS H2	0.0933143	4
2030	Total	0.0808093	0.00694216	0	0.103511	0.0476301	0.00333943	0	0.221897	BECCS gas	0	4
2030	Total	0.0808093	0.00694216	0	0.103511	0.0476301	0.00333943	0	0.221897	BECCS elec.	0.00607169	4
2030	Total	0.0808093	0.00694216	0	0.103511	0.0476301	0.00333943	0	0.221897	BECCS liq.	0.0735045	4
2035	Total	0.363825	0.0175263	0	0.417362	0.260576	0.00838898	0	0.825447	EW	0	4
2035	Total	0.363825	0.0175263	0	0.417362	0.260576	0.00838898	0	0.825447	DACCS	0.00504954	4
2035	Total	0.363825	0.0175263	0	0.417362	0.260576	0.00838898	0	0.825447	Industry CDR	0.212946	4
2035	Total	0.363825	0.0175263	0	0.417362	0.260576	0.00838898	0	0.825447	BECCS H2	0.313851	4
2035	Total	0.363825	0.0175263	0	0.417362	0.260576	0.00838898	0	0.825447	BECCS gas	0	4
2035	Total	0.363825	0.0175263	0	0.417362	0.260576	0.00838898	0	0.825447	BECCS elec.	0.0105841	4
2035	Total	0.363825	0.0175263	0	0.417362	0.260576	0.00838898	0	0.825447	BECCS liq.	0.283016	4
2040	Total	0.996355	0.0300855	0	1.03027	0.496057	0.0126114	0.000270463	1.49797	EW	0.000270463	4
2040	Total	0.996355	0.0300855	0	1.03027	0.496057	0.0126114	0.000270463	1.49797	DACCS	0.00422246	4
2040	Total	0.996355	0.0300855	0	1.03027	0.496057	0.0126114	0.000270463	1.49797	Industry CDR	0.235481	4
2040	Total	0.996355	0.0300855	0	1.03027	0.496057	0.0126114	0.000270463	1.49797	BECCS H2	0.612906	4
2040	Total	0.996355	0.0300855	0	1.03027	0.496057	0.0126114	0.000270463	1.49797	BECCS gas	0	4
2040	Total	0.996355	0.0300855	0	1.03027	0.496057	0.0126114	0.000270463	1.49797	BECCS elec.	0.0125592	4
2040	Total	0.996355	0.0300855	0	1.03027	0.496057	0.0126114	0.000270463	1.49797	BECCS liq.	0.63253	4
2045	Total	2.02316	0.0406626	0	1.89996	0.823577	0.0145998	0.00238364	2.2387	EW	0.00211318	4
2045	Total	2.02316	0.0406626	0	1.89996	0.823577	0.0145998	0.00238364	2.2387	DACCS	0.00198836	4
2045	Total	2.02316	0.0406626	0	1.89996	0.823577	0.0145998	0.00238364	2.2387	Industry CDR	0.32752	4
2045	Total	2.02316	0.0406626	0	1.89996	0.823577	0.0145998	0.00238364	2.2387	BECCS H2	0.869696	4
2045	Total	2.02316	0.0406626	0	1.89996	0.823577	0.0145998	0.00238364	2.2387	BECCS gas	0	4
2045	Total	2.02316	0.0406626	0	1.89996	0.823577	0.0145998	0.00238364	2.2387	BECCS elec.	0.0105772	4
2045	Total	2.02316	0.0406626	0	1.89996	0.823577	0.0145998	0.00238364	2.2387	BECCS liq.	1.02681	4
2050	Total	3.40149	0.0497775	0	2.91291	1.18862	0.0146619	1.18873	3.95184	EW	1.18634	4
2050	Total	3.40149	0.0497775	0	2.91291	1.18862	0.0146619	1.18873	3.95184	DACCS	6.20525e-05	4
2050	Total	3.40149	0.0497775	0	2.91291	1.18862	0.0146619	1.18873	3.95184	Industry CDR	0.365043	4
2050	Total	3.40149	0.0497775	0	2.91291	1.18862	0.0146619	1.18873	3.95184	BECCS H2	1.01294	4
2050	Total	3.40149	0.0497775	0	2.91291	1.18862	0.0146619	1.18873	3.95184	BECCS gas	0	4
2050	Total	3.40149	0.0497775	0	2.91291	1.18862	0.0146619	1.18873	3.95184	BECCS elec.	0.00911489	4
2050	Total	3.40149	0.0497775	0	2.91291	1.18862	0.0146619	1.18873	3.95184	BECCS liq.	1.37833	4
2020	Total	0	0	0	0	0	0	0	0	EW	0	6
2020	Total	0	0	0	0	0	0	0	0	DACCS	0	6
2020	Total	0	0	0	0	0	0	0	0	Industry CDR	0	6
2020	Total	0	0	0	0	0	0	0	0	BECCS H2	0	6
2020	Total	0	0	0	0	0	0	0	0	BECCS gas	0	6
2020	Total	0	0	0	0	0	0	0	0	BECCS elec.	0	6
2020	Total	0	0	0	0	0	0	0	0	BECCS liq.	0	6
2025	Total	0.00701627	0.000962392	0	0.0103244	0.00182023	0.000443529	0	0.0205668	EW	0	6
2025	Total	0.00701627	0.000962392	0	0.0103244	0.00182023	0.000443529	0	0.0205668	DACCS	0.000443529	6
2025	Total	0.00701627	0.000962392	0	0.0103244	0.00182023	0.000443529	0	0.0205668	Industry CDR	0.00182023	6
2025	Total	0.00701627	0.000962392	0	0.0103244	0.00182023	0.000443529	0	0.0205668	BECCS H2	0.0103244	6
2025	Total	0.00701627	0.000962392	0	0.0103244	0.00182023	0.000443529	0	0.0205668	BECCS gas	0	6
2025	Total	0.00701627	0.000962392	0	0.0103244	0.00182023	0.000443529	0	0.0205668	BECCS elec.	0.000962392	6
2025	Total	0.00701627	0.000962392	0	0.0103244	0.00182023	0.000443529	0	0.0205668	BECCS liq.	0.00701627	6
2030	Total	0.0668805	0.00937113	0	0.112896	0.0524892	0.00334401	0	0.224414	EW	0	6
2030	Total	0.0668805	0.00937113	0	0.112896	0.0524892	0.00334401	0	0.224414	DACCS	0.00290048	6
2030	Total	0.0668805	0.00937113	0	0.112896	0.0524892	0.00334401	0	0.224414	Industry CDR	0.050669	6
2030	Total	0.0668805	0.00937113	0	0.112896	0.0524892	0.00334401	0	0.224414	BECCS H2	0.102571	6
2030	Total	0.0668805	0.00937113	0	0.112896	0.0524892	0.00334401	0	0.224414	BECCS gas	0	6
2030	Total	0.0668805	0.00937113	0	0.112896	0.0524892	0.00334401	0	0.224414	BECCS elec.	0.00840874	6
2030	Total	0.0668805	0.00937113	0	0.112896	0.0524892	0.00334401	0	0.224414	BECCS liq.	0.0598642	6
2035	Total	0.300838	0.0291324	0	0.5213	0.299044	0.00830618	0	0.91364	EW	0	6
2035	Total	0.300838	0.0291324	0	0.5213	0.299044	0.00830618	0	0.91364	DACCS	0.00496217	6
2035	Total	0.300838	0.0291324	0	0.5213	0.299044	0.00830618	0	0.91364	Industry CDR	0.246555	6
2035	Total	0.300838	0.0291324	0	0.5213	0.299044	0.00830618	0	0.91364	BECCS H2	0.408404	6
2035	Total	0.300838	0.0291324	0	0.5213	0.299044	0.00830618	0	0.91364	BECCS gas	0	6
2035	Total	0.300838	0.0291324	0	0.5213	0.299044	0.00830618	0	0.91364	BECCS elec.	0.0197613	6
2035	Total	0.300838	0.0291324	0	0.5213	0.299044	0.00830618	0	0.91364	BECCS liq.	0.233957	6
2040	Total	0.824605	0.0575535	0	1.36071	0.578923	0.0128868	9.08811e-05	1.67615	EW	9.08811e-05	6
2040	Total	0.824605	0.0575535	0	1.36071	0.578923	0.0128868	9.08811e-05	1.67615	DACCS	0.00458057	6
2040	Total	0.824605	0.0575535	0	1.36071	0.578923	0.0128868	9.08811e-05	1.67615	Industry CDR	0.279879	6
2040	Total	0.824605	0.0575535	0	1.36071	0.578923	0.0128868	9.08811e-05	1.67615	BECCS H2	0.83941	6
2040	Total	0.824605	0.0575535	0	1.36071	0.578923	0.0128868	9.08811e-05	1.67615	BECCS gas	0	6
2040	Total	0.824605	0.0575535	0	1.36071	0.578923	0.0128868	9.08811e-05	1.67615	BECCS elec.	0.0284211	6
2040	Total	0.824605	0.0575535	0	1.36071	0.578923	0.0128868	9.08811e-05	1.67615	BECCS liq.	0.523767	6
2045	Total	1.74987	0.0875924	0	2.67056	0.953625	0.0152383	0.817829	3.45994	EW	0.817738	6
2045	Total	1.74987	0.0875924	0	2.67056	0.953625	0.0152383	0.817829	3.45994	DACCS	0.00235152	6
2045	Total	1.74987	0.0875924	0	2.67056	0.953625	0.0152383	0.817829	3.45994	Industry CDR	0.374702	6
2045	Total	1.74987	0.0875924	0	2.67056	0.953625	0.0152383	0.817829	3.45994	BECCS H2	1.30985	6
2045	Total	1.74987	0.0875924	0	2.67056	0.953625	0.0152383	0.817829	3.45994	BECCS gas	0	6
2045	Total	1.74987	0.0875924	0	2.67056	0.953625	0.0152383	0.817829	3.45994	BECCS elec.	0.0300389	6
2045	Total	1.74987	0.0875924	0	2.67056	0.953625	0.0152383	0.817829	3.45994	BECCS liq.	0.925262	6
2050	Total	3.09061	0.116445	0	4.30225	1.44029	0.015312	3.3334	6.0036	EW	2.51557	6
2050	Total	3.09061	0.116445	0	4.30225	1.44029	0.015312	3.3334	6.0036	DACCS	7.37208e-05	6
2050	Total	3.09061	0.116445	0	4.30225	1.44029	0.015312	3.3334	6.0036	Industry CDR	0.486669	6
2050	Total	3.09061	0.116445	0	4.30225	1.44029	0.015312	3.3334	6.0036	BECCS H2	1.63169	6
2050	Total	3.09061	0.116445	0	4.30225	1.44029	0.015312	3.3334	6.0036	BECCS gas	0	6
2050	Total	3.09061	0.116445	0	4.30225	1.44029	0.015312	3.3334	6.0036	BECCS elec.	0.0288528	6
2050	Total	3.09061	0.116445	0	4.30225	1.44029	0.015312	3.3334	6.0036	BECCS liq.	1.34074	6
2020	Total	0	0	0	0	0	0	0	0	EW	0	7
2020	Total	0	0	0	0	0	0	0	0	DACCS	0	7
2020	Total	0	0	0	0	0	0	0	0	Industry CDR	0	7
2020	Total	0	0	0	0	0	0	0	0	BECCS H2	0	7
2020	Total	0	0	0	0	0	0	0	0	BECCS gas	0	7
2020	Total	0	0	0	0	0	0	0	0	BECCS elec.	0	7
2020	Total	0	0	0	0	0	0	0	0	BECCS liq.	0	7
2025	Total	0.0152831	0.00387761	0	0.0237109	0.00277444	0.00117622	0	0.0468223	EW	0	7
2025	Total	0.0152831	0.00387761	0	0.0237109	0.00277444	0.00117622	0	0.0468223	DACCS	0.00117622	7
2025	Total	0.0152831	0.00387761	0	0.0237109	0.00277444	0.00117622	0	0.0468223	Industry CDR	0.00277444	7
2025	Total	0.0152831	0.00387761	0	0.0237109	0.00277444	0.00117622	0	0.0468223	BECCS H2	0.0237109	7
2025	Total	0.0152831	0.00387761	0	0.0237109	0.00277444	0.00117622	0	0.0468223	BECCS gas	0	7
2025	Total	0.0152831	0.00387761	0	0.0237109	0.00277444	0.00117622	0	0.0468223	BECCS elec.	0.00387761	7
2025	Total	0.0152831	0.00387761	0	0.0237109	0.00277444	0.00117622	0	0.0468223	BECCS liq.	0.0152831	7
2030	Total	0.0975966	0.0334004	0	0.185425	0.0751797	0.00653176	0	0.351311	EW	0	7
2030	Total	0.0975966	0.0334004	0	0.185425	0.0751797	0.00653176	0	0.351311	DACCS	0.00535554	7
2030	Total	0.0975966	0.0334004	0	0.185425	0.0751797	0.00653176	0	0.351311	Industry CDR	0.0724052	7
2030	Total	0.0975966	0.0334004	0	0.185425	0.0751797	0.00653176	0	0.351311	BECCS H2	0.161714	7
2030	Total	0.0975966	0.0334004	0	0.185425	0.0751797	0.00653176	0	0.351311	BECCS gas	0	7
2030	Total	0.0975966	0.0334004	0	0.185425	0.0751797	0.00653176	0	0.351311	BECCS elec.	0.0295228	7
2030	Total	0.0975966	0.0334004	0	0.185425	0.0751797	0.00653176	0	0.351311	BECCS liq.	0.0823135	7
2035	Total	0.323698	0.0826214	0	0.648397	0.270795	0.0119471	0	0.939325	EW	0	7
2035	Total	0.323698	0.0826214	0	0.648397	0.270795	0.0119471	0	0.939325	DACCS	0.00541532	7
2035	Total	0.323698	0.0826214	0	0.648397	0.270795	0.0119471	0	0.939325	Industry CDR	0.195615	7
2035	Total	0.323698	0.0826214	0	0.648397	0.270795	0.0119471	0	0.939325	BECCS H2	0.462972	7
2035	Total	0.323698	0.0826214	0	0.648397	0.270795	0.0119471	0	0.939325	BECCS gas	0	7
2035	Total	0.323698	0.0826214	0	0.648397	0.270795	0.0119471	0	0.939325	BECCS elec.	0.0492209	7
2035	Total	0.323698	0.0826214	0	0.648397	0.270795	0.0119471	0	0.939325	BECCS liq.	0.226101	7
2040	Total	0.815654	0.148936	0	1.59029	0.559683	0.0165955	9.08811e-05	1.79379	EW	9.08811e-05	7
2040	Total	0.815654	0.148936	0	1.59029	0.559683	0.0165955	9.08811e-05	1.79379	DACCS	0.00464844	7
2040	Total	0.815654	0.148936	0	1.59029	0.559683	0.0165955	9.08811e-05	1.79379	Industry CDR	0.288888	7
2040	Total	0.815654	0.148936	0	1.59029	0.559683	0.0165955	9.08811e-05	1.79379	BECCS H2	0.941891	7
2040	Total	0.815654	0.148936	0	1.59029	0.559683	0.0165955	9.08811e-05	1.79379	BECCS gas	0	7
2040	Total	0.815654	0.148936	0	1.59029	0.559683	0.0165955	9.08811e-05	1.79379	BECCS elec.	0.0663141	7
2040	Total	0.815654	0.148936	0	1.59029	0.559683	0.0165955	9.08811e-05	1.79379	BECCS liq.	0.491956	7
2045	Total	1.69208	0.223444	0	3.0906	0.958389	0.0189681	1.46052	4.31276	EW	1.46043	7
2045	Total	1.69208	0.223444	0	3.0906	0.958389	0.0189681	1.46052	4.31276	DACCS	0.00237261	7
2045	Total	1.69208	0.223444	0	3.0906	0.958389	0.0189681	1.46052	4.31276	Industry CDR	0.398706	7
2045	Total	1.69208	0.223444	0	3.0906	0.958389	0.0189681	1.46052	4.31276	BECCS H2	1.50031	7
2045	Total	1.69208	0.223444	0	3.0906	0.958389	0.0189681	1.46052	4.31276	BECCS gas	0	7
2045	Total	1.69208	0.223444	0	3.0906	0.958389	0.0189681	1.46052	4.31276	BECCS elec.	0.0745083	7
2045	Total	1.69208	0.223444	0	3.0906	0.958389	0.0189681	1.46052	4.31276	BECCS liq.	0.876424	7
2050	Total	2.98845	0.297778	0	5.01063	1.48134	0.0190477	4.73794	7.09118	EW	3.27742	7
2050	Total	2.98845	0.297778	0	5.01063	1.48134	0.0190477	4.73794	7.09118	DACCS	7.95743e-05	7
2050	Total	2.98845	0.297778	0	5.01063	1.48134	0.0190477	4.73794	7.09118	Industry CDR	0.522955	7
2050	Total	2.98845	0.297778	0	5.01063	1.48134	0.0190477	4.73794	7.09118	BECCS H2	1.92002	7
2050	Total	2.98845	0.297778	0	5.01063	1.48134	0.0190477	4.73794	7.09118	BECCS gas	0	7
2050	Total	2.98845	0.297778	0	5.01063	1.48134	0.0190477	4.73794	7.09118	BECCS elec.	0.074334	7
2050	Total	2.98845	0.297778	0	5.01063	1.48134	0.0190477	4.73794	7.09118	BECCS liq.	1.29637	7
2020	Total	0	0	0	0	0	0	0	0	EW	0	8
2020	Total	0	0	0	0	0	0	0	0	DACCS	0	8
2020	Total	0	0	0	0	0	0	0	0	Industry CDR	0	8
2020	Total	0	0	0	0	0	0	0	0	BECCS H2	0	8
2020	Total	0	0	0	0	0	0	0	0	BECCS gas	0	8
2020	Total	0	0	0	0	0	0	0	0	BECCS elec.	0	8
2020	Total	0	0	0	0	0	0	0	0	BECCS liq.	0	8
2025	Total	0.017975	0.00672294	0	0.029271	0.0176463	0.00270854	0	0.0743239	EW	0	8
2025	Total	0.017975	0.00672294	0	0.029271	0.0176463	0.00270854	0	0.0743239	DACCS	0.00270854	8
2025	Total	0.017975	0.00672294	0	0.029271	0.0176463	0.00270854	0	0.0743239	Industry CDR	0.0176463	8
2025	Total	0.017975	0.00672294	0	0.029271	0.0176463	0.00270854	0	0.0743239	BECCS H2	0.029271	8
2025	Total	0.017975	0.00672294	0	0.029271	0.0176463	0.00270854	0	0.0743239	BECCS gas	0	8
2025	Total	0.017975	0.00672294	0	0.029271	0.0176463	0.00270854	0	0.0743239	BECCS elec.	0.00672294	8
2025	Total	0.017975	0.00672294	0	0.029271	0.0176463	0.00270854	0	0.0743239	BECCS liq.	0.017975	8
2030	Total	0.0975726	0.0462972	0	0.202558	0.139726	0.00851879	0	0.420349	EW	0	8
2030	Total	0.0975726	0.0462972	0	0.202558	0.139726	0.00851879	0	0.420349	DACCS	0.00581025	8
2030	Total	0.0975726	0.0462972	0	0.202558	0.139726	0.00851879	0	0.420349	Industry CDR	0.12208	8
2030	Total	0.0975726	0.0462972	0	0.202558	0.139726	0.00851879	0	0.420349	BECCS H2	0.173287	8
2030	Total	0.0975726	0.0462972	0	0.202558	0.139726	0.00851879	0	0.420349	BECCS gas	0	8
2030	Total	0.0975726	0.0462972	0	0.202558	0.139726	0.00851879	0	0.420349	BECCS elec.	0.0395743	8
2030	Total	0.0975726	0.0462972	0	0.202558	0.139726	0.00851879	0	0.420349	BECCS liq.	0.0795975	8
2035	Total	0.312994	0.119729	0	0.703953	0.391931	0.0141555	0	1.04809	EW	0	8
2035	Total	0.312994	0.119729	0	0.703953	0.391931	0.0141555	0	1.04809	DACCS	0.00563672	8
2035	Total	0.312994	0.119729	0	0.703953	0.391931	0.0141555	0	1.04809	Industry CDR	0.252205	8
2035	Total	0.312994	0.119729	0	0.703953	0.391931	0.0141555	0	1.04809	BECCS H2	0.501395	8
2035	Total	0.312994	0.119729	0	0.703953	0.391931	0.0141555	0	1.04809	BECCS gas	0	8
2035	Total	0.312994	0.119729	0	0.703953	0.391931	0.0141555	0	1.04809	BECCS elec.	0.0734322	8
2035	Total	0.312994	0.119729	0	0.703953	0.391931	0.0141555	0	1.04809	BECCS liq.	0.215422	8
2040	Total	0.779882	0.228089	0	1.7486	0.795367	0.0189691	6.1457e-05	2.0282	EW	6.1457e-05	8
2040	Total	0.779882	0.228089	0	1.7486	0.795367	0.0189691	6.1457e-05	2.0282	DACCS	0.0048136	8
2040	Total	0.779882	0.228089	0	1.7486	0.795367	0.0189691	6.1457e-05	2.0282	Industry CDR	0.403436	8
2040	Total	0.779882	0.228089	0	1.7486	0.795367	0.0189691	6.1457e-05	2.0282	BECCS H2	1.04464	8
2040	Total	0.779882	0.228089	0	1.7486	0.795367	0.0189691	6.1457e-05	2.0282	BECCS gas	0	8
2040	Total	0.779882	0.228089	0	1.7486	0.795367	0.0189691	6.1457e-05	2.0282	BECCS elec.	0.108359	8
2040	Total	0.779882	0.228089	0	1.7486	0.795367	0.0189691	6.1457e-05	2.0282	BECCS liq.	0.466887	8
2045	Total	1.61547	0.362578	0	3.44071	1.32781	0.0215107	2.05123	5.24835	EW	2.05116	8
2045	Total	1.61547	0.362578	0	3.44071	1.32781	0.0215107	2.05123	5.24835	DACCS	0.00254159	8
2045	Total	1.61547	0.362578	0	3.44071	1.32781	0.0215107	2.05123	5.24835	Industry CDR	0.532447	8
2045	Total	1.61547	0.362578	0	3.44071	1.32781	0.0215107	2.05123	5.24835	BECCS H2	1.69212	8
2045	Total	1.61547	0.362578	0	3.44071	1.32781	0.0215107	2.05123	5.24835	BECCS gas	0	8
2045	Total	1.61547	0.362578	0	3.44071	1.32781	0.0215107	2.05123	5.24835	BECCS elec.	0.134489	8
2045	Total	1.61547	0.362578	0	3.44071	1.32781	0.0215107	2.05123	5.24835	BECCS liq.	0.835588	8
2050	Total	2.86414	0.506925	0	5.63808	2.00423	0.0215945	5.85261	8.06827	EW	3.80138	8
2050	Total	2.86414	0.506925	0	5.63808	2.00423	0.0215945	5.85261	8.06827	DACCS	8.38348e-05	8
2050	Total	2.86414	0.506925	0	5.63808	2.00423	0.0215945	5.85261	8.06827	Industry CDR	0.676419	8
2050	Total	2.86414	0.506925	0	5.63808	2.00423	0.0215945	5.85261	8.06827	BECCS H2	2.19737	8
2050	Total	2.86414	0.506925	0	5.63808	2.00423	0.0215945	5.85261	8.06827	BECCS gas	0	8
2050	Total	2.86414	0.506925	0	5.63808	2.00423	0.0215945	5.85261	8.06827	BECCS elec.	0.144347	8
2050	Total	2.86414	0.506925	0	5.63808	2.00423	0.0215945	5.85261	8.06827	BECCS liq.	1.24868	8
2020	Total	0	0	0	0	0	0	0	0	EW	0	10
2020	Total	0	0	0	0	0	0	0	0	DACCS	0	10
2020	Total	0	0	0	0	0	0	0	0	Industry CDR	0	10
2020	Total	0	0	0	0	0	0	0	0	BECCS H2	0	10
2020	Total	0	0	0	0	0	0	0	0	BECCS gas	0	10
2020	Total	0	0	0	0	0	0	0	0	BECCS elec.	0	10
2020	Total	0	0	0	0	0	0	0	0	BECCS liq.	0	10
2025	Total	0.0177184	0.00937919	0	0.0292463	0	0.00205248	0	0.0583964	EW	0	10
2025	Total	0.0177184	0.00937919	0	0.0292463	0	0.00205248	0	0.0583964	DACCS	0.00205248	10
2025	Total	0.0177184	0.00937919	0	0.0292463	0	0.00205248	0	0.0583964	Industry CDR	0	10
2025	Total	0.0177184	0.00937919	0	0.0292463	0	0.00205248	0	0.0583964	BECCS H2	0.0292463	10
2025	Total	0.0177184	0.00937919	0	0.0292463	0	0.00205248	0	0.0583964	BECCS gas	0	10
2025	Total	0.0177184	0.00937919	0	0.0292463	0	0.00205248	0	0.0583964	BECCS elec.	0.00937919	10
2025	Total	0.0177184	0.00937919	0	0.0292463	0	0.00205248	0	0.0583964	BECCS liq.	0.0177184	10
2030	Total	0.0954349	0.0945031	0	0.231355	0.0540003	0.0135561	0	0.430453	EW	0	10
2030	Total	0.0954349	0.0945031	0	0.231355	0.0540003	0.0135561	0	0.430453	DACCS	0.0115036	10
2030	Total	0.0954349	0.0945031	0	0.231355	0.0540003	0.0135561	0	0.430453	Industry CDR	0.0540003	10
2030	Total	0.0954349	0.0945031	0	0.231355	0.0540003	0.0135561	0	0.430453	BECCS H2	0.202108	10
2030	Total	0.0954349	0.0945031	0	0.231355	0.0540003	0.0135561	0	0.430453	BECCS gas	0	10
2030	Total	0.0954349	0.0945031	0	0.231355	0.0540003	0.0135561	0	0.430453	BECCS elec.	0.0851239	10
2030	Total	0.0954349	0.0945031	0	0.231355	0.0540003	0.0135561	0	0.430453	BECCS liq.	0.0777165	10
2035	Total	0.29242	0.317338	0	0.860862	0.299492	0.0417197	0	1.32298	EW	0	10
2035	Total	0.29242	0.317338	0	0.860862	0.299492	0.0417197	0	1.32298	DACCS	0.0281636	10
2035	Total	0.29242	0.317338	0	0.860862	0.299492	0.0417197	0	1.32298	Industry CDR	0.245492	10
2035	Total	0.29242	0.317338	0	0.860862	0.299492	0.0417197	0	1.32298	BECCS H2	0.629508	10
2035	Total	0.29242	0.317338	0	0.860862	0.299492	0.0417197	0	1.32298	BECCS gas	0	10
2035	Total	0.29242	0.317338	0	0.860862	0.299492	0.0417197	0	1.32298	BECCS elec.	0.222835	10
2035	Total	0.29242	0.317338	0	0.860862	0.299492	0.0417197	0	1.32298	BECCS liq.	0.196986	10
2040	Total	0.688143	0.74813	0	2.25103	0.703044	0.11526	1.67974	4.37351	EW	1.67974	10
2040	Total	0.688143	0.74813	0	2.25103	0.703044	0.11526	1.67974	4.37351	DACCS	0.0735399	10
2040	Total	0.688143	0.74813	0	2.25103	0.703044	0.11526	1.67974	4.37351	Industry CDR	0.403552	10
2040	Total	0.688143	0.74813	0	2.25103	0.703044	0.11526	1.67974	4.37351	BECCS H2	1.39017	10
2040	Total	0.688143	0.74813	0	2.25103	0.703044	0.11526	1.67974	4.37351	BECCS gas	0	10
2040	Total	0.688143	0.74813	0	2.25103	0.703044	0.11526	1.67974	4.37351	BECCS elec.	0.430791	10
2040	Total	0.688143	0.74813	0	2.25103	0.703044	0.11526	1.67974	4.37351	BECCS liq.	0.395723	10
2045	Total	1.34055	1.4162	0	4.58526	1.2287	0.286367	5.83568	8.50741	EW	4.15594	10
2045	Total	1.34055	1.4162	0	4.58526	1.2287	0.286367	5.83568	8.50741	DACCS	0.171108	10
2045	Total	1.34055	1.4162	0	4.58526	1.2287	0.286367	5.83568	8.50741	Industry CDR	0.525655	10
2045	Total	1.34055	1.4162	0	4.58526	1.2287	0.286367	5.83568	8.50741	BECCS H2	2.33423	10
2045	Total	1.34055	1.4162	0	4.58526	1.2287	0.286367	5.83568	8.50741	BECCS gas	0	10
2045	Total	1.34055	1.4162	0	4.58526	1.2287	0.286367	5.83568	8.50741	BECCS elec.	0.668074	10
2045	Total	1.34055	1.4162	0	4.58526	1.2287	0.286367	5.83568	8.50741	BECCS liq.	0.652403	10
2050	Total	2.25368	2.28347	0	7.68689	1.86648	0.653032	10.2457	10.2965	EW	4.41001	10
2050	Total	2.25368	2.28347	0	7.68689	1.86648	0.653032	10.2457	10.2965	DACCS	0.366665	10
2050	Total	2.25368	2.28347	0	7.68689	1.86648	0.653032	10.2457	10.2965	Industry CDR	0.63778	10
2050	Total	2.25368	2.28347	0	7.68689	1.86648	0.653032	10.2457	10.2965	BECCS H2	3.10163	10
2050	Total	2.25368	2.28347	0	7.68689	1.86648	0.653032	10.2457	10.2965	BECCS gas	0	10
2050	Total	2.25368	2.28347	0	7.68689	1.86648	0.653032	10.2457	10.2965	BECCS elec.	0.867262	10
2050	Total	2.25368	2.28347	0	7.68689	1.86648	0.653032	10.2457	10.2965	BECCS liq.	0.913138	10
2020	Total	0	0	0	0	0	0	0	0	EW	0	12
2020	Total	0	0	0	0	0	0	0	0	DACCS	0	12
2020	Total	0	0	0	0	0	0	0	0	Industry CDR	0	12
2020	Total	0	0	0	0	0	0	0	0	BECCS H2	0	12
2020	Total	0	0	0	0	0	0	0	0	BECCS gas	0	12
2020	Total	0	0	0	0	0	0	0	0	BECCS elec.	0	12
2020	Total	0	0	0	0	0	0	0	0	BECCS liq.	0	12
2025	Total	0.0174231	0.0099586	0	0.0294291	0	0.0028379	0	0.0596487	EW	0	12
2025	Total	0.0174231	0.0099586	0	0.0294291	0	0.0028379	0	0.0596487	DACCS	0.0028379	12
2025	Total	0.0174231	0.0099586	0	0.0294291	0	0.0028379	0	0.0596487	Industry CDR	0	12
2025	Total	0.0174231	0.0099586	0	0.0294291	0	0.0028379	0	0.0596487	BECCS H2	0.0294291	12
2025	Total	0.0174231	0.0099586	0	0.0294291	0	0.0028379	0	0.0596487	BECCS gas	0	12
2025	Total	0.0174231	0.0099586	0	0.0294291	0	0.0028379	0	0.0596487	BECCS elec.	0.0099586	12
2025	Total	0.0174231	0.0099586	0	0.0294291	0	0.0028379	0	0.0596487	BECCS liq.	0.0174231	12
2030	Total	0.0938122	0.113246	0	0.243618	0.0807459	0.027274	0	0.499047	EW	0	12
2030	Total	0.0938122	0.113246	0	0.243618	0.0807459	0.027274	0	0.499047	DACCS	0.0244361	12
2030	Total	0.0938122	0.113246	0	0.243618	0.0807459	0.027274	0	0.499047	Industry CDR	0.0807459	12
2030	Total	0.0938122	0.113246	0	0.243618	0.0807459	0.027274	0	0.499047	BECCS H2	0.214189	12
2030	Total	0.0938122	0.113246	0	0.243618	0.0807459	0.027274	0	0.499047	BECCS gas	0	12
2030	Total	0.0938122	0.113246	0	0.243618	0.0807459	0.027274	0	0.499047	BECCS elec.	0.103287	12
2030	Total	0.0938122	0.113246	0	0.243618	0.0807459	0.027274	0	0.499047	BECCS liq.	0.0763891	12
2035	Total	0.288292	0.427433	0	0.955785	0.262728	0.11397	1.17353	2.66305	EW	1.17353	12
2035	Total	0.288292	0.427433	0	0.955785	0.262728	0.11397	1.17353	2.66305	DACCS	0.0866961	12
2035	Total	0.288292	0.427433	0	0.955785	0.262728	0.11397	1.17353	2.66305	Industry CDR	0.181982	12
2035	Total	0.288292	0.427433	0	0.955785	0.262728	0.11397	1.17353	2.66305	BECCS H2	0.712167	12
2035	Total	0.288292	0.427433	0	0.955785	0.262728	0.11397	1.17353	2.66305	BECCS gas	0	12
2035	Total	0.288292	0.427433	0	0.955785	0.262728	0.11397	1.17353	2.66305	BECCS elec.	0.314188	12
2035	Total	0.288292	0.427433	0	0.955785	0.262728	0.11397	1.17353	2.66305	BECCS liq.	0.19448	12
2040	Total	0.669659	1.07616	0	2.56961	0.54461	0.382852	4.55896	6.5801	EW	3.38542	12
2040	Total	0.669659	1.07616	0	2.56961	0.54461	0.382852	4.55896	6.5801	DACCS	0.268882	12
2040	Total	0.669659	1.07616	0	2.56961	0.54461	0.382852	4.55896	6.5801	Industry CDR	0.281881	12
2040	Total	0.669659	1.07616	0	2.56961	0.54461	0.382852	4.55896	6.5801	BECCS H2	1.61382	12
2040	Total	0.669659	1.07616	0	2.56961	0.54461	0.382852	4.55896	6.5801	BECCS gas	0	12
2040	Total	0.669659	1.07616	0	2.56961	0.54461	0.382852	4.55896	6.5801	BECCS elec.	0.648722	12
2040	Total	0.669659	1.07616	0	2.56961	0.54461	0.382852	4.55896	6.5801	BECCS liq.	0.381367	12
2045	Total	1.27244	2.09101	0	5.25149	0.980624	1.04838	9.06911	9.91122	EW	4.51016	12
2045	Total	1.27244	2.09101	0	5.25149	0.980624	1.04838	9.06911	9.91122	DACCS	0.66553	12
2045	Total	1.27244	2.09101	0	5.25149	0.980624	1.04838	9.06911	9.91122	Industry CDR	0.436014	12
2045	Total	1.27244	2.09101	0	5.25149	0.980624	1.04838	9.06911	9.91122	BECCS H2	2.68189	12
2045	Total	1.27244	2.09101	0	5.25149	0.980624	1.04838	9.06911	9.91122	BECCS gas	0	12
2045	Total	1.27244	2.09101	0	5.25149	0.980624	1.04838	9.06911	9.91122	BECCS elec.	1.01485	12
2045	Total	1.27244	2.09101	0	5.25149	0.980624	1.04838	9.06911	9.91122	BECCS liq.	0.602778	12
2050	Total	2.07979	3.38797	0	8.74082	1.49899	2.50182	13.7501	12.2464	EW	4.68097	12
2050	Total	2.07979	3.38797	0	8.74082	1.49899	2.50182	13.7501	12.2464	DACCS	1.45344	12
2050	Total	2.07979	3.38797	0	8.74082	1.49899	2.50182	13.7501	12.2464	Industry CDR	0.518366	12
2050	Total	2.07979	3.38797	0	8.74082	1.49899	2.50182	13.7501	12.2464	BECCS H2	3.48932	12
2050	Total	2.07979	3.38797	0	8.74082	1.49899	2.50182	13.7501	12.2464	BECCS gas	0	12
2050	Total	2.07979	3.38797	0	8.74082	1.49899	2.50182	13.7501	12.2464	BECCS elec.	1.29696	12
2050	Total	2.07979	3.38797	0	8.74082	1.49899	2.50182	13.7501	12.2464	BECCS liq.	0.807356	12

## Sheet: SupFig1a
model	scenario	region	variable	unit	period	value	target
REMIND-MAGPIE	CO22_CDR2	World	Demand|Buildings	Mt CO2/yr	2020	2909.48	2
REMIND-MAGPIE	CO22_CDR2	World	Demand|Buildings	Mt CO2/yr	2050	40.6591	2
REMIND-MAGPIE	CO22_CDR2	World	Demand|Industry	Mt CO2/yr	2020	9397.64	2
REMIND-MAGPIE	CO22_CDR2	World	Demand|Industry	Mt CO2/yr	2050	586.822	2
REMIND-MAGPIE	CO22_CDR2	World	Demand|Transport	Mt CO2/yr	2020	8031.76	2
REMIND-MAGPIE	CO22_CDR2	World	Demand|Transport	Mt CO2/yr	2050	933.026	2
REMIND-MAGPIE	CO22_CDR2	World	Supply|Electricity	Mt CO2/yr	2020	11778.2	2
REMIND-MAGPIE	CO22_CDR2	World	Supply|Electricity	Mt CO2/yr	2050	16.739	2
REMIND-MAGPIE	CO22_CDR2	World	Supply|non-Electricity	Mt CO2/yr	2020	4521.47	2
REMIND-MAGPIE	CO22_CDR2	World	Supply|non-Electricity	Mt CO2/yr	2050	246.323	2
REMIND-MAGPIE	CO24_CDR4	World	Demand|Buildings	Mt CO2/yr	2020	2909.48	4
REMIND-MAGPIE	CO24_CDR4	World	Demand|Buildings	Mt CO2/yr	2050	60.3877	4
REMIND-MAGPIE	CO24_CDR4	World	Demand|Industry	Mt CO2/yr	2020	9397.64	4
REMIND-MAGPIE	CO24_CDR4	World	Demand|Industry	Mt CO2/yr	2050	1085.49	4
REMIND-MAGPIE	CO24_CDR4	World	Demand|Transport	Mt CO2/yr	2020	8031.76	4
REMIND-MAGPIE	CO24_CDR4	World	Demand|Transport	Mt CO2/yr	2050	1999.05	4
REMIND-MAGPIE	CO24_CDR4	World	Supply|Electricity	Mt CO2/yr	2020	11778.2	4
REMIND-MAGPIE	CO24_CDR4	World	Supply|Electricity	Mt CO2/yr	2050	34.3456	4
REMIND-MAGPIE	CO24_CDR4	World	Supply|non-Electricity	Mt CO2/yr	2020	4521.47	4
REMIND-MAGPIE	CO24_CDR4	World	Supply|non-Electricity	Mt CO2/yr	2050	463.636	4
REMIND-MAGPIE	CO26_CDR6	World	Demand|Buildings	Mt CO2/yr	2020	2909.48	6
REMIND-MAGPIE	CO26_CDR6	World	Demand|Buildings	Mt CO2/yr	2050	295.113	6
REMIND-MAGPIE	CO26_CDR6	World	Demand|Industry	Mt CO2/yr	2020	9397.64	6
REMIND-MAGPIE	CO26_CDR6	World	Demand|Industry	Mt CO2/yr	2050	1623.27	6
REMIND-MAGPIE	CO26_CDR6	World	Demand|Transport	Mt CO2/yr	2020	8031.76	6
REMIND-MAGPIE	CO26_CDR6	World	Demand|Transport	Mt CO2/yr	2050	3033.83	6
REMIND-MAGPIE	CO26_CDR6	World	Supply|Electricity	Mt CO2/yr	2020	11778.2	6
REMIND-MAGPIE	CO26_CDR6	World	Supply|Electricity	Mt CO2/yr	2050	56.0645	6
REMIND-MAGPIE	CO26_CDR6	World	Supply|non-Electricity	Mt CO2/yr	2020	4521.47	6
REMIND-MAGPIE	CO26_CDR6	World	Supply|non-Electricity	Mt CO2/yr	2050	730.159	6
REMIND-MAGPIE	CO27_CDR7	World	Demand|Buildings	Mt CO2/yr	2020	2909.48	7
REMIND-MAGPIE	CO27_CDR7	World	Demand|Buildings	Mt CO2/yr	2050	491.566	7
REMIND-MAGPIE	CO27_CDR7	World	Demand|Industry	Mt CO2/yr	2020	9397.64	7
REMIND-MAGPIE	CO27_CDR7	World	Demand|Industry	Mt CO2/yr	2050	1817.3	7
REMIND-MAGPIE	CO27_CDR7	World	Demand|Transport	Mt CO2/yr	2020	8031.76	7
REMIND-MAGPIE	CO27_CDR7	World	Demand|Transport	Mt CO2/yr	2050	3202.8	7
REMIND-MAGPIE	CO27_CDR7	World	Supply|Electricity	Mt CO2/yr	2020	11778.2	7
REMIND-MAGPIE	CO27_CDR7	World	Supply|Electricity	Mt CO2/yr	2050	76.7554	7
REMIND-MAGPIE	CO27_CDR7	World	Supply|non-Electricity	Mt CO2/yr	2020	4521.47	7
REMIND-MAGPIE	CO27_CDR7	World	Supply|non-Electricity	Mt CO2/yr	2050	853.606	7
REMIND-MAGPIE	CO28_CDR8	World	Demand|Buildings	Mt CO2/yr	2020	2909.48	8
REMIND-MAGPIE	CO28_CDR8	World	Demand|Buildings	Mt CO2/yr	2050	944.702	8
REMIND-MAGPIE	CO28_CDR8	World	Demand|Industry	Mt CO2/yr	2020	9397.64	8
REMIND-MAGPIE	CO28_CDR8	World	Demand|Industry	Mt CO2/yr	2050	1779.63	8
REMIND-MAGPIE	CO28_CDR8	World	Demand|Transport	Mt CO2/yr	2020	8031.76	8
REMIND-MAGPIE	CO28_CDR8	World	Demand|Transport	Mt CO2/yr	2050	3479.77	8
REMIND-MAGPIE	CO28_CDR8	World	Supply|Electricity	Mt CO2/yr	2020	11778.2	8
REMIND-MAGPIE	CO28_CDR8	World	Supply|Electricity	Mt CO2/yr	2050	119.991	8
REMIND-MAGPIE	CO28_CDR8	World	Supply|non-Electricity	Mt CO2/yr	2020	4521.47	8
REMIND-MAGPIE	CO28_CDR8	World	Supply|non-Electricity	Mt CO2/yr	2050	978.329	8
REMIND-MAGPIE	CO210_CDR10	World	Demand|Buildings	Mt CO2/yr	2020	2909.48	10
REMIND-MAGPIE	CO210_CDR10	World	Demand|Buildings	Mt CO2/yr	2050	1401.22	10
REMIND-MAGPIE	CO210_CDR10	World	Demand|Industry	Mt CO2/yr	2020	9397.64	10
REMIND-MAGPIE	CO210_CDR10	World	Demand|Industry	Mt CO2/yr	2050	2633.12	10
REMIND-MAGPIE	CO210_CDR10	World	Demand|Transport	Mt CO2/yr	2020	8031.76	10
REMIND-MAGPIE	CO210_CDR10	World	Demand|Transport	Mt CO2/yr	2050	4036.78	10
REMIND-MAGPIE	CO210_CDR10	World	Supply|Electricity	Mt CO2/yr	2020	11778.2	10
REMIND-MAGPIE	CO210_CDR10	World	Supply|Electricity	Mt CO2/yr	2050	300.551	10
REMIND-MAGPIE	CO210_CDR10	World	Supply|non-Electricity	Mt CO2/yr	2020	4521.47	10
REMIND-MAGPIE	CO210_CDR10	World	Supply|non-Electricity	Mt CO2/yr	2050	1454.13	10
REMIND-MAGPIE	CO212_CDR12	World	Demand|Buildings	Mt CO2/yr	2020	2909.48	12
REMIND-MAGPIE	CO212_CDR12	World	Demand|Buildings	Mt CO2/yr	2050	1605.94	12
REMIND-MAGPIE	CO212_CDR12	World	Demand|Industry	Mt CO2/yr	2020	9397.64	12
REMIND-MAGPIE	CO212_CDR12	World	Demand|Industry	Mt CO2/yr	2050	3159.37	12
REMIND-MAGPIE	CO212_CDR12	World	Demand|Transport	Mt CO2/yr	2020	8031.76	12
REMIND-MAGPIE	CO212_CDR12	World	Demand|Transport	Mt CO2/yr	2050	4182.5	12
REMIND-MAGPIE	CO212_CDR12	World	Supply|Electricity	Mt CO2/yr	2020	11778.2	12
REMIND-MAGPIE	CO212_CDR12	World	Supply|Electricity	Mt CO2/yr	2050	364.502	12
REMIND-MAGPIE	CO212_CDR12	World	Supply|non-Electricity	Mt CO2/yr	2020	4521.47	12
REMIND-MAGPIE	CO212_CDR12	World	Supply|non-Electricity	Mt CO2/yr	2050	1731.86	12

## Sheet: SupFig1b
model	scenario	region	variable	unit	period	value	target	sector	variable_short
REMIND-MAGPIE	CO22_CDR2	World	FE|Buildings|+|Electricity	EJ/yr	2020	44.7469	2	Buildings	Electricity
REMIND-MAGPIE	CO22_CDR2	World	FE|Buildings|+|Electricity	EJ/yr	2050	97.5749	2	Buildings	Electricity
REMIND-MAGPIE	CO22_CDR2	World	FE|Buildings|+|Heat	EJ/yr	2020	6.73351	2	Buildings	Heat
REMIND-MAGPIE	CO22_CDR2	World	FE|Buildings|+|Heat	EJ/yr	2050	9.0844	2	Buildings	Heat
REMIND-MAGPIE	CO22_CDR2	World	FE|Buildings|+|Hydrogen	EJ/yr	2020	0	2	Buildings	Hydrogen
REMIND-MAGPIE	CO22_CDR2	World	FE|Buildings|+|Hydrogen	EJ/yr	2050	0	2	Buildings	Hydrogen
REMIND-MAGPIE	CO22_CDR2	World	FE|Buildings|Gases|+|Biomass	EJ/yr	2020	0.812187	2	Buildings	Gases|Biomass
REMIND-MAGPIE	CO22_CDR2	World	FE|Buildings|Gases|+|Biomass	EJ/yr	2050	0.974838	2	Buildings	Gases|Biomass
REMIND-MAGPIE	CO22_CDR2	World	FE|Buildings|Gases|+|Fossil	EJ/yr	2020	27.6521	2	Buildings	Gases|Fossil
REMIND-MAGPIE	CO22_CDR2	World	FE|Buildings|Gases|+|Fossil	EJ/yr	2050	0	2	Buildings	Gases|Fossil
REMIND-MAGPIE	CO22_CDR2	World	FE|Buildings|Gases|+|Hydrogen	EJ/yr	2020	0	2	Buildings	Gases|Hydrogen
REMIND-MAGPIE	CO22_CDR2	World	FE|Buildings|Gases|+|Hydrogen	EJ/yr	2050	0	2	Buildings	Gases|Hydrogen
REMIND-MAGPIE	CO22_CDR2	World	FE|Buildings|Liquids|+|Biomass	EJ/yr	2020	0.0245371	2	Buildings	Liquids|Biomass
REMIND-MAGPIE	CO22_CDR2	World	FE|Buildings|Liquids|+|Biomass	EJ/yr	2050	3.77628	2	Buildings	Liquids|Biomass
REMIND-MAGPIE	CO22_CDR2	World	FE|Buildings|Liquids|+|Fossil	EJ/yr	2020	13.2713	2	Buildings	Liquids|Fossil
REMIND-MAGPIE	CO22_CDR2	World	FE|Buildings|Liquids|+|Fossil	EJ/yr	2050	0.586715	2	Buildings	Liquids|Fossil
REMIND-MAGPIE	CO22_CDR2	World	FE|Buildings|Liquids|+|Hydrogen	EJ/yr	2020	0	2	Buildings	Liquids|Hydrogen
REMIND-MAGPIE	CO22_CDR2	World	FE|Buildings|Liquids|+|Hydrogen	EJ/yr	2050	0.919874	2	Buildings	Liquids|Hydrogen
REMIND-MAGPIE	CO22_CDR2	World	FE|Buildings|Solids|+|Biomass	EJ/yr	2020	25.8566	2	Buildings	Solids|Biomass
REMIND-MAGPIE	CO22_CDR2	World	FE|Buildings|Solids|+|Biomass	EJ/yr	2050	6.14142	2	Buildings	Solids|Biomass
REMIND-MAGPIE	CO22_CDR2	World	FE|Buildings|Solids|+|Fossil	EJ/yr	2020	6.12486	2	Buildings	Solids|Fossil
REMIND-MAGPIE	CO22_CDR2	World	FE|Buildings|Solids|+|Fossil	EJ/yr	2050	0	2	Buildings	Solids|Fossil
REMIND-MAGPIE	CO22_CDR2	World	FE|Industry|+|Electricity	EJ/yr	2020	37.6801	2	Industry	Electricity
REMIND-MAGPIE	CO22_CDR2	World	FE|Industry|+|Electricity	EJ/yr	2050	75.1296	2	Industry	Electricity
REMIND-MAGPIE	CO22_CDR2	World	FE|Industry|+|Heat	EJ/yr	2020	7.58012	2	Industry	Heat
REMIND-MAGPIE	CO22_CDR2	World	FE|Industry|+|Heat	EJ/yr	2050	6.76796	2	Industry	Heat
REMIND-MAGPIE	CO22_CDR2	World	FE|Industry|+|Hydrogen	EJ/yr	2020	0.384201	2	Industry	Hydrogen
REMIND-MAGPIE	CO22_CDR2	World	FE|Industry|+|Hydrogen	EJ/yr	2050	29.0076	2	Industry	Hydrogen
REMIND-MAGPIE	CO22_CDR2	World	FE|Industry|Gases|+|Biomass	EJ/yr	2020	0.602995	2	Industry	Gases|Biomass
REMIND-MAGPIE	CO22_CDR2	World	FE|Industry|Gases|+|Biomass	EJ/yr	2050	2.7445	2	Industry	Gases|Biomass
REMIND-MAGPIE	CO22_CDR2	World	FE|Industry|Gases|+|Fossil	EJ/yr	2020	34.3835	2	Industry	Gases|Fossil
REMIND-MAGPIE	CO22_CDR2	World	FE|Industry|Gases|+|Fossil	EJ/yr	2050	1.06493	2	Industry	Gases|Fossil
REMIND-MAGPIE	CO22_CDR2	World	FE|Industry|Gases|+|Hydrogen	EJ/yr	2020	0	2	Industry	Gases|Hydrogen
REMIND-MAGPIE	CO22_CDR2	World	FE|Industry|Gases|+|Hydrogen	EJ/yr	2050	0.0799827	2	Industry	Gases|Hydrogen
REMIND-MAGPIE	CO22_CDR2	World	FE|Industry|Liquids|+|Biomass	EJ/yr	2020	0.797964	2	Industry	Liquids|Biomass
REMIND-MAGPIE	CO22_CDR2	World	FE|Industry|Liquids|+|Biomass	EJ/yr	2050	0.254349	2	Industry	Liquids|Biomass
REMIND-MAGPIE	CO22_CDR2	World	FE|Industry|Liquids|+|Fossil	EJ/yr	2020	43.2694	2	Industry	Liquids|Fossil
REMIND-MAGPIE	CO22_CDR2	World	FE|Industry|Liquids|+|Fossil	EJ/yr	2050	11.6264	2	Industry	Liquids|Fossil
REMIND-MAGPIE	CO22_CDR2	World	FE|Industry|Liquids|+|Hydrogen	EJ/yr	2020	0	2	Industry	Liquids|Hydrogen
REMIND-MAGPIE	CO22_CDR2	World	FE|Industry|Liquids|+|Hydrogen	EJ/yr	2050	20.4089	2	Industry	Liquids|Hydrogen
REMIND-MAGPIE	CO22_CDR2	World	FE|Industry|Solids|+|Biomass	EJ/yr	2020	11.7687	2	Industry	Solids|Biomass
REMIND-MAGPIE	CO22_CDR2	World	FE|Industry|Solids|+|Biomass	EJ/yr	2050	12.3206	2	Industry	Solids|Biomass
REMIND-MAGPIE	CO22_CDR2	World	FE|Industry|Solids|+|Fossil	EJ/yr	2020	50.9927	2	Industry	Solids|Fossil
REMIND-MAGPIE	CO22_CDR2	World	FE|Industry|Solids|+|Fossil	EJ/yr	2050	2.12651	2	Industry	Solids|Fossil
REMIND-MAGPIE	CO22_CDR2	World	FE|Transport|+|Electricity	EJ/yr	2020	1.51356	2	Transport	Electricity
REMIND-MAGPIE	CO22_CDR2	World	FE|Transport|+|Electricity	EJ/yr	2050	36.7022	2	Transport	Electricity
REMIND-MAGPIE	CO22_CDR2	World	FE|Transport|+|Gases	EJ/yr	2020	1.39152	2	Transport	Gases
REMIND-MAGPIE	CO22_CDR2	World	FE|Transport|+|Gases	EJ/yr	2050	2.23393	2	Transport	Gases
REMIND-MAGPIE	CO22_CDR2	World	FE|Transport|+|Hydrogen	EJ/yr	2020	0.0732412	2	Transport	Hydrogen
REMIND-MAGPIE	CO22_CDR2	World	FE|Transport|+|Hydrogen	EJ/yr	2050	1.42506	2	Transport	Hydrogen
REMIND-MAGPIE	CO22_CDR2	World	FE|Transport|Liquids|+|Biomass	EJ/yr	2020	1.20914	2	Transport	Liquids|Biomass
REMIND-MAGPIE	CO22_CDR2	World	FE|Transport|Liquids|+|Biomass	EJ/yr	2050	19.7758	2	Transport	Liquids|Biomass
REMIND-MAGPIE	CO22_CDR2	World	FE|Transport|Liquids|+|Fossil	EJ/yr	2020	115.232	2	Transport	Liquids|Fossil
REMIND-MAGPIE	CO22_CDR2	World	FE|Transport|Liquids|+|Fossil	EJ/yr	2050	13.4698	2	Transport	Liquids|Fossil
REMIND-MAGPIE	CO22_CDR2	World	FE|Transport|Liquids|+|Hydrogen	EJ/yr	2020	0	2	Transport	Liquids|Hydrogen
REMIND-MAGPIE	CO22_CDR2	World	FE|Transport|Liquids|+|Hydrogen	EJ/yr	2050	5.65124	2	Transport	Liquids|Hydrogen
REMIND-MAGPIE	CO24_CDR4	World	FE|Buildings|+|Electricity	EJ/yr	2020	44.7469	4	Buildings	Electricity
REMIND-MAGPIE	CO24_CDR4	World	FE|Buildings|+|Electricity	EJ/yr	2050	96.7113	4	Buildings	Electricity
REMIND-MAGPIE	CO24_CDR4	World	FE|Buildings|+|Heat	EJ/yr	2020	6.73351	4	Buildings	Heat
REMIND-MAGPIE	CO24_CDR4	World	FE|Buildings|+|Heat	EJ/yr	2050	8.51183	4	Buildings	Heat
REMIND-MAGPIE	CO24_CDR4	World	FE|Buildings|+|Hydrogen	EJ/yr	2020	0	4	Buildings	Hydrogen
REMIND-MAGPIE	CO24_CDR4	World	FE|Buildings|+|Hydrogen	EJ/yr	2050	0	4	Buildings	Hydrogen
REMIND-MAGPIE	CO24_CDR4	World	FE|Buildings|Gases|+|Biomass	EJ/yr	2020	0.812187	4	Buildings	Gases|Biomass
REMIND-MAGPIE	CO24_CDR4	World	FE|Buildings|Gases|+|Biomass	EJ/yr	2050	1.47228	4	Buildings	Gases|Biomass
REMIND-MAGPIE	CO24_CDR4	World	FE|Buildings|Gases|+|Fossil	EJ/yr	2020	27.6521	4	Buildings	Gases|Fossil
REMIND-MAGPIE	CO24_CDR4	World	FE|Buildings|Gases|+|Fossil	EJ/yr	2050	0	4	Buildings	Gases|Fossil
REMIND-MAGPIE	CO24_CDR4	World	FE|Buildings|Gases|+|Hydrogen	EJ/yr	2020	0	4	Buildings	Gases|Hydrogen
REMIND-MAGPIE	CO24_CDR4	World	FE|Buildings|Gases|+|Hydrogen	EJ/yr	2050	0	4	Buildings	Gases|Hydrogen
REMIND-MAGPIE	CO24_CDR4	World	FE|Buildings|Liquids|+|Biomass	EJ/yr	2020	0.0245371	4	Buildings	Liquids|Biomass
REMIND-MAGPIE	CO24_CDR4	World	FE|Buildings|Liquids|+|Biomass	EJ/yr	2050	3.77363	4	Buildings	Liquids|Biomass
REMIND-MAGPIE	CO24_CDR4	World	FE|Buildings|Liquids|+|Fossil	EJ/yr	2020	13.2713	4	Buildings	Liquids|Fossil
REMIND-MAGPIE	CO24_CDR4	World	FE|Buildings|Liquids|+|Fossil	EJ/yr	2050	0.871401	4	Buildings	Liquids|Fossil
REMIND-MAGPIE	CO24_CDR4	World	FE|Buildings|Liquids|+|Hydrogen	EJ/yr	2020	0	4	Buildings	Liquids|Hydrogen
REMIND-MAGPIE	CO24_CDR4	World	FE|Buildings|Liquids|+|Hydrogen	EJ/yr	2050	2.20515	4	Buildings	Liquids|Hydrogen
REMIND-MAGPIE	CO24_CDR4	World	FE|Buildings|Solids|+|Biomass	EJ/yr	2020	25.8566	4	Buildings	Solids|Biomass
REMIND-MAGPIE	CO24_CDR4	World	FE|Buildings|Solids|+|Biomass	EJ/yr	2050	5.54685	4	Buildings	Solids|Biomass
REMIND-MAGPIE	CO24_CDR4	World	FE|Buildings|Solids|+|Fossil	EJ/yr	2020	6.12486	4	Buildings	Solids|Fossil
REMIND-MAGPIE	CO24_CDR4	World	FE|Buildings|Solids|+|Fossil	EJ/yr	2050	0	4	Buildings	Solids|Fossil
REMIND-MAGPIE	CO24_CDR4	World	FE|Industry|+|Electricity	EJ/yr	2020	37.6801	4	Industry	Electricity
REMIND-MAGPIE	CO24_CDR4	World	FE|Industry|+|Electricity	EJ/yr	2050	74.5519	4	Industry	Electricity
REMIND-MAGPIE	CO24_CDR4	World	FE|Industry|+|Heat	EJ/yr	2020	7.58012	4	Industry	Heat
REMIND-MAGPIE	CO24_CDR4	World	FE|Industry|+|Heat	EJ/yr	2050	6.02686	4	Industry	Heat
REMIND-MAGPIE	CO24_CDR4	World	FE|Industry|+|Hydrogen	EJ/yr	2020	0.384201	4	Industry	Hydrogen
REMIND-MAGPIE	CO24_CDR4	World	FE|Industry|+|Hydrogen	EJ/yr	2050	28.0808	4	Industry	Hydrogen
REMIND-MAGPIE	CO24_CDR4	World	FE|Industry|Gases|+|Biomass	EJ/yr	2020	0.602995	4	Industry	Gases|Biomass
REMIND-MAGPIE	CO24_CDR4	World	FE|Industry|Gases|+|Biomass	EJ/yr	2050	1.37529	4	Industry	Gases|Biomass
REMIND-MAGPIE	CO24_CDR4	World	FE|Industry|Gases|+|Fossil	EJ/yr	2020	34.3835	4	Industry	Gases|Fossil
REMIND-MAGPIE	CO24_CDR4	World	FE|Industry|Gases|+|Fossil	EJ/yr	2050	4.31112	4	Industry	Gases|Fossil
REMIND-MAGPIE	CO24_CDR4	World	FE|Industry|Gases|+|Hydrogen	EJ/yr	2020	0	4	Industry	Gases|Hydrogen
REMIND-MAGPIE	CO24_CDR4	World	FE|Industry|Gases|+|Hydrogen	EJ/yr	2050	2.9e-05	4	Industry	Gases|Hydrogen
REMIND-MAGPIE	CO24_CDR4	World	FE|Industry|Liquids|+|Biomass	EJ/yr	2020	0.797964	4	Industry	Liquids|Biomass
REMIND-MAGPIE	CO24_CDR4	World	FE|Industry|Liquids|+|Biomass	EJ/yr	2050	1.6743	4	Industry	Liquids|Biomass
REMIND-MAGPIE	CO24_CDR4	World	FE|Industry|Liquids|+|Fossil	EJ/yr	2020	43.2694	4	Industry	Liquids|Fossil
REMIND-MAGPIE	CO24_CDR4	World	FE|Industry|Liquids|+|Fossil	EJ/yr	2050	19.5703	4	Industry	Liquids|Fossil
REMIND-MAGPIE	CO24_CDR4	World	FE|Industry|Liquids|+|Hydrogen	EJ/yr	2020	0	4	Industry	Liquids|Hydrogen
REMIND-MAGPIE	CO24_CDR4	World	FE|Industry|Liquids|+|Hydrogen	EJ/yr	2050	13.3238	4	Industry	Liquids|Hydrogen
REMIND-MAGPIE	CO24_CDR4	World	FE|Industry|Solids|+|Biomass	EJ/yr	2020	11.7687	4	Industry	Solids|Biomass
REMIND-MAGPIE	CO24_CDR4	World	FE|Industry|Solids|+|Biomass	EJ/yr	2050	13.8411	4	Industry	Solids|Biomass
REMIND-MAGPIE	CO24_CDR4	World	FE|Industry|Solids|+|Fossil	EJ/yr	2020	50.9927	4	Industry	Solids|Fossil
REMIND-MAGPIE	CO24_CDR4	World	FE|Industry|Solids|+|Fossil	EJ/yr	2050	2.65694	4	Industry	Solids|Fossil
REMIND-MAGPIE	CO24_CDR4	World	FE|Transport|+|Electricity	EJ/yr	2020	1.51356	4	Transport	Electricity
REMIND-MAGPIE	CO24_CDR4	World	FE|Transport|+|Electricity	EJ/yr	2050	36.1104	4	Transport	Electricity
REMIND-MAGPIE	CO24_CDR4	World	FE|Transport|+|Gases	EJ/yr	2020	1.39152	4	Transport	Gases
REMIND-MAGPIE	CO24_CDR4	World	FE|Transport|+|Gases	EJ/yr	2050	2.30711	4	Transport	Gases
REMIND-MAGPIE	CO24_CDR4	World	FE|Transport|+|Hydrogen	EJ/yr	2020	0.0732412	4	Transport	Hydrogen
REMIND-MAGPIE	CO24_CDR4	World	FE|Transport|+|Hydrogen	EJ/yr	2050	1.38098	4	Transport	Hydrogen
REMIND-MAGPIE	CO24_CDR4	World	FE|Transport|Liquids|+|Biomass	EJ/yr	2020	1.20914	4	Transport	Liquids|Biomass
REMIND-MAGPIE	CO24_CDR4	World	FE|Transport|Liquids|+|Biomass	EJ/yr	2050	14.3824	4	Transport	Liquids|Biomass
REMIND-MAGPIE	CO24_CDR4	World	FE|Transport|Liquids|+|Fossil	EJ/yr	2020	115.232	4	Transport	Liquids|Fossil
REMIND-MAGPIE	CO24_CDR4	World	FE|Transport|Liquids|+|Fossil	EJ/yr	2050	28.7525	4	Transport	Liquids|Fossil
REMIND-MAGPIE	CO24_CDR4	World	FE|Transport|Liquids|+|Hydrogen	EJ/yr	2020	0	4	Transport	Liquids|Hydrogen
REMIND-MAGPIE	CO24_CDR4	World	FE|Transport|Liquids|+|Hydrogen	EJ/yr	2050	0.678529	4	Transport	Liquids|Hydrogen
REMIND-MAGPIE	CO26_CDR6	World	FE|Buildings|+|Electricity	EJ/yr	2020	44.7469	6	Buildings	Electricity
REMIND-MAGPIE	CO26_CDR6	World	FE|Buildings|+|Electricity	EJ/yr	2050	97.0671	6	Buildings	Electricity
REMIND-MAGPIE	CO26_CDR6	World	FE|Buildings|+|Heat	EJ/yr	2020	6.73351	6	Buildings	Heat
REMIND-MAGPIE	CO26_CDR6	World	FE|Buildings|+|Heat	EJ/yr	2050	7.93749	6	Buildings	Heat
REMIND-MAGPIE	CO26_CDR6	World	FE|Buildings|+|Hydrogen	EJ/yr	2020	0	6	Buildings	Hydrogen
REMIND-MAGPIE	CO26_CDR6	World	FE|Buildings|+|Hydrogen	EJ/yr	2050	0	6	Buildings	Hydrogen
REMIND-MAGPIE	CO26_CDR6	World	FE|Buildings|Gases|+|Biomass	EJ/yr	2020	0.812187	6	Buildings	Gases|Biomass
REMIND-MAGPIE	CO26_CDR6	World	FE|Buildings|Gases|+|Biomass	EJ/yr	2050	1.9662	6	Buildings	Gases|Biomass
REMIND-MAGPIE	CO26_CDR6	World	FE|Buildings|Gases|+|Fossil	EJ/yr	2020	27.6521	6	Buildings	Gases|Fossil
REMIND-MAGPIE	CO26_CDR6	World	FE|Buildings|Gases|+|Fossil	EJ/yr	2050	0.532329	6	Buildings	Gases|Fossil
REMIND-MAGPIE	CO26_CDR6	World	FE|Buildings|Gases|+|Hydrogen	EJ/yr	2020	0	6	Buildings	Gases|Hydrogen
REMIND-MAGPIE	CO26_CDR6	World	FE|Buildings|Gases|+|Hydrogen	EJ/yr	2050	1.22e-05	6	Buildings	Gases|Hydrogen
REMIND-MAGPIE	CO26_CDR6	World	FE|Buildings|Liquids|+|Biomass	EJ/yr	2020	0.0245371	6	Buildings	Liquids|Biomass
REMIND-MAGPIE	CO26_CDR6	World	FE|Buildings|Liquids|+|Biomass	EJ/yr	2050	4.04392	6	Buildings	Liquids|Biomass
REMIND-MAGPIE	CO26_CDR6	World	FE|Buildings|Liquids|+|Fossil	EJ/yr	2020	13.2713	6	Buildings	Liquids|Fossil
REMIND-MAGPIE	CO26_CDR6	World	FE|Buildings|Liquids|+|Fossil	EJ/yr	2050	3.86323	6	Buildings	Liquids|Fossil
REMIND-MAGPIE	CO26_CDR6	World	FE|Buildings|Liquids|+|Hydrogen	EJ/yr	2020	0	6	Buildings	Liquids|Hydrogen
REMIND-MAGPIE	CO26_CDR6	World	FE|Buildings|Liquids|+|Hydrogen	EJ/yr	2050	0.924915	6	Buildings	Liquids|Hydrogen
REMIND-MAGPIE	CO26_CDR6	World	FE|Buildings|Solids|+|Biomass	EJ/yr	2020	25.8566	6	Buildings	Solids|Biomass
REMIND-MAGPIE	CO26_CDR6	World	FE|Buildings|Solids|+|Biomass	EJ/yr	2050	5.07787	6	Buildings	Solids|Biomass
REMIND-MAGPIE	CO26_CDR6	World	FE|Buildings|Solids|+|Fossil	EJ/yr	2020	6.12486	6	Buildings	Solids|Fossil
REMIND-MAGPIE	CO26_CDR6	World	FE|Buildings|Solids|+|Fossil	EJ/yr	2050	0	6	Buildings	Solids|Fossil
REMIND-MAGPIE	CO26_CDR6	World	FE|Industry|+|Electricity	EJ/yr	2020	37.6801	6	Industry	Electricity
REMIND-MAGPIE	CO26_CDR6	World	FE|Industry|+|Electricity	EJ/yr	2050	73.6146	6	Industry	Electricity
REMIND-MAGPIE	CO26_CDR6	World	FE|Industry|+|Heat	EJ/yr	2020	7.58012	6	Industry	Heat
REMIND-MAGPIE	CO26_CDR6	World	FE|Industry|+|Heat	EJ/yr	2050	5.28148	6	Industry	Heat
REMIND-MAGPIE	CO26_CDR6	World	FE|Industry|+|Hydrogen	EJ/yr	2020	0.384201	6	Industry	Hydrogen
REMIND-MAGPIE	CO26_CDR6	World	FE|Industry|+|Hydrogen	EJ/yr	2050	26.7613	6	Industry	Hydrogen
REMIND-MAGPIE	CO26_CDR6	World	FE|Industry|Gases|+|Biomass	EJ/yr	2020	0.602995	6	Industry	Gases|Biomass
REMIND-MAGPIE	CO26_CDR6	World	FE|Industry|Gases|+|Biomass	EJ/yr	2050	0.839779	6	Industry	Gases|Biomass
REMIND-MAGPIE	CO26_CDR6	World	FE|Industry|Gases|+|Fossil	EJ/yr	2020	34.3835	6	Industry	Gases|Fossil
REMIND-MAGPIE	CO26_CDR6	World	FE|Industry|Gases|+|Fossil	EJ/yr	2050	7.90082	6	Industry	Gases|Fossil
REMIND-MAGPIE	CO26_CDR6	World	FE|Industry|Gases|+|Hydrogen	EJ/yr	2020	0	6	Industry	Gases|Hydrogen
REMIND-MAGPIE	CO26_CDR6	World	FE|Industry|Gases|+|Hydrogen	EJ/yr	2050	1.68e-05	6	Industry	Gases|Hydrogen
REMIND-MAGPIE	CO26_CDR6	World	FE|Industry|Liquids|+|Biomass	EJ/yr	2020	0.797964	6	Industry	Liquids|Biomass
REMIND-MAGPIE	CO26_CDR6	World	FE|Industry|Liquids|+|Biomass	EJ/yr	2050	8.22036	6	Industry	Liquids|Biomass
REMIND-MAGPIE	CO26_CDR6	World	FE|Industry|Liquids|+|Fossil	EJ/yr	2020	43.2694	6	Industry	Liquids|Fossil
REMIND-MAGPIE	CO26_CDR6	World	FE|Industry|Liquids|+|Fossil	EJ/yr	2050	28.0346	6	Industry	Liquids|Fossil
REMIND-MAGPIE	CO26_CDR6	World	FE|Industry|Liquids|+|Hydrogen	EJ/yr	2020	0	6	Industry	Liquids|Hydrogen
REMIND-MAGPIE	CO26_CDR6	World	FE|Industry|Liquids|+|Hydrogen	EJ/yr	2050	4.17344	6	Industry	Liquids|Hydrogen
REMIND-MAGPIE	CO26_CDR6	World	FE|Industry|Solids|+|Biomass	EJ/yr	2020	11.7687	6	Industry	Solids|Biomass
REMIND-MAGPIE	CO26_CDR6	World	FE|Industry|Solids|+|Biomass	EJ/yr	2050	14.6734	6	Industry	Solids|Biomass
REMIND-MAGPIE	CO26_CDR6	World	FE|Industry|Solids|+|Fossil	EJ/yr	2020	50.9927	6	Industry	Solids|Fossil
REMIND-MAGPIE	CO26_CDR6	World	FE|Industry|Solids|+|Fossil	EJ/yr	2050	3.20554	6	Industry	Solids|Fossil
REMIND-MAGPIE	CO26_CDR6	World	FE|Transport|+|Electricity	EJ/yr	2020	1.51356	6	Transport	Electricity
REMIND-MAGPIE	CO26_CDR6	World	FE|Transport|+|Electricity	EJ/yr	2050	35.7836	6	Transport	Electricity
REMIND-MAGPIE	CO26_CDR6	World	FE|Transport|+|Gases	EJ/yr	2020	1.39152	6	Transport	Gases
REMIND-MAGPIE	CO26_CDR6	World	FE|Transport|+|Gases	EJ/yr	2050	2.32062	6	Transport	Gases
REMIND-MAGPIE	CO26_CDR6	World	FE|Transport|+|Hydrogen	EJ/yr	2020	0.0732412	6	Transport	Hydrogen
REMIND-MAGPIE	CO26_CDR6	World	FE|Transport|+|Hydrogen	EJ/yr	2050	1.3431	6	Transport	Hydrogen
REMIND-MAGPIE	CO26_CDR6	World	FE|Transport|Liquids|+|Biomass	EJ/yr	2020	1.20914	6	Transport	Liquids|Biomass
REMIND-MAGPIE	CO26_CDR6	World	FE|Transport|Liquids|+|Biomass	EJ/yr	2050	5.19578	6	Transport	Liquids|Biomass
REMIND-MAGPIE	CO26_CDR6	World	FE|Transport|Liquids|+|Fossil	EJ/yr	2020	115.232	6	Transport	Liquids|Fossil
REMIND-MAGPIE	CO26_CDR6	World	FE|Transport|Liquids|+|Fossil	EJ/yr	2050	43.4719	6	Transport	Liquids|Fossil
REMIND-MAGPIE	CO26_CDR6	World	FE|Transport|Liquids|+|Hydrogen	EJ/yr	2020	0	6	Transport	Liquids|Hydrogen
REMIND-MAGPIE	CO26_CDR6	World	FE|Transport|Liquids|+|Hydrogen	EJ/yr	2050	0.273758	6	Transport	Liquids|Hydrogen
REMIND-MAGPIE	CO27_CDR7	World	FE|Buildings|+|Electricity	EJ/yr	2020	44.7469	7	Buildings	Electricity
REMIND-MAGPIE	CO27_CDR7	World	FE|Buildings|+|Electricity	EJ/yr	2050	96.8145	7	Buildings	Electricity
REMIND-MAGPIE	CO27_CDR7	World	FE|Buildings|+|Heat	EJ/yr	2020	6.73351	7	Buildings	Heat
REMIND-MAGPIE	CO27_CDR7	World	FE|Buildings|+|Heat	EJ/yr	2050	7.67307	7	Buildings	Heat
REMIND-MAGPIE	CO27_CDR7	World	FE|Buildings|+|Hydrogen	EJ/yr	2020	0	7	Buildings	Hydrogen
REMIND-MAGPIE	CO27_CDR7	World	FE|Buildings|+|Hydrogen	EJ/yr	2050	0	7	Buildings	Hydrogen
REMIND-MAGPIE	CO27_CDR7	World	FE|Buildings|Gases|+|Biomass	EJ/yr	2020	0.812187	7	Buildings	Gases|Biomass
REMIND-MAGPIE	CO27_CDR7	World	FE|Buildings|Gases|+|Biomass	EJ/yr	2050	1.73748	7	Buildings	Gases|Biomass
REMIND-MAGPIE	CO27_CDR7	World	FE|Buildings|Gases|+|Fossil	EJ/yr	2020	27.6521	7	Buildings	Gases|Fossil
REMIND-MAGPIE	CO27_CDR7	World	FE|Buildings|Gases|+|Fossil	EJ/yr	2050	1.6519	7	Buildings	Gases|Fossil
REMIND-MAGPIE	CO27_CDR7	World	FE|Buildings|Gases|+|Hydrogen	EJ/yr	2020	0	7	Buildings	Gases|Hydrogen
REMIND-MAGPIE	CO27_CDR7	World	FE|Buildings|Gases|+|Hydrogen	EJ/yr	2050	1.31e-05	7	Buildings	Gases|Hydrogen
REMIND-MAGPIE	CO27_CDR7	World	FE|Buildings|Liquids|+|Biomass	EJ/yr	2020	0.0245371	7	Buildings	Liquids|Biomass
REMIND-MAGPIE	CO27_CDR7	World	FE|Buildings|Liquids|+|Biomass	EJ/yr	2050	2.94791	7	Buildings	Liquids|Biomass
REMIND-MAGPIE	CO27_CDR7	World	FE|Buildings|Liquids|+|Fossil	EJ/yr	2020	13.2713	7	Buildings	Liquids|Fossil
REMIND-MAGPIE	CO27_CDR7	World	FE|Buildings|Liquids|+|Fossil	EJ/yr	2050	5.8587	7	Buildings	Liquids|Fossil
REMIND-MAGPIE	CO27_CDR7	World	FE|Buildings|Liquids|+|Hydrogen	EJ/yr	2020	0	7	Buildings	Liquids|Hydrogen
REMIND-MAGPIE	CO27_CDR7	World	FE|Buildings|Liquids|+|Hydrogen	EJ/yr	2050	0.58324	7	Buildings	Liquids|Hydrogen
REMIND-MAGPIE	CO27_CDR7	World	FE|Buildings|Solids|+|Biomass	EJ/yr	2020	25.8566	7	Buildings	Solids|Biomass
REMIND-MAGPIE	CO27_CDR7	World	FE|Buildings|Solids|+|Biomass	EJ/yr	2050	4.54422	7	Buildings	Solids|Biomass
REMIND-MAGPIE	CO27_CDR7	World	FE|Buildings|Solids|+|Fossil	EJ/yr	2020	6.12486	7	Buildings	Solids|Fossil
REMIND-MAGPIE	CO27_CDR7	World	FE|Buildings|Solids|+|Fossil	EJ/yr	2050	0	7	Buildings	Solids|Fossil
REMIND-MAGPIE	CO27_CDR7	World	FE|Industry|+|Electricity	EJ/yr	2020	37.6801	7	Industry	Electricity
REMIND-MAGPIE	CO27_CDR7	World	FE|Industry|+|Electricity	EJ/yr	2050	72.9831	7	Industry	Electricity
REMIND-MAGPIE	CO27_CDR7	World	FE|Industry|+|Heat	EJ/yr	2020	7.58012	7	Industry	Heat
REMIND-MAGPIE	CO27_CDR7	World	FE|Industry|+|Heat	EJ/yr	2050	4.98689	7	Industry	Heat
REMIND-MAGPIE	CO27_CDR7	World	FE|Industry|+|Hydrogen	EJ/yr	2020	0.384201	7	Industry	Hydrogen
REMIND-MAGPIE	CO27_CDR7	World	FE|Industry|+|Hydrogen	EJ/yr	2050	26.5504	7	Industry	Hydrogen
REMIND-MAGPIE	CO27_CDR7	World	FE|Industry|Gases|+|Biomass	EJ/yr	2020	0.602995	7	Industry	Gases|Biomass
REMIND-MAGPIE	CO27_CDR7	World	FE|Industry|Gases|+|Biomass	EJ/yr	2050	1.06394	7	Industry	Gases|Biomass
REMIND-MAGPIE	CO27_CDR7	World	FE|Industry|Gases|+|Fossil	EJ/yr	2020	34.3835	7	Industry	Gases|Fossil
REMIND-MAGPIE	CO27_CDR7	World	FE|Industry|Gases|+|Fossil	EJ/yr	2050	9.22032	7	Industry	Gases|Fossil
REMIND-MAGPIE	CO27_CDR7	World	FE|Industry|Gases|+|Hydrogen	EJ/yr	2020	0	7	Industry	Gases|Hydrogen
REMIND-MAGPIE	CO27_CDR7	World	FE|Industry|Gases|+|Hydrogen	EJ/yr	2050	1.59e-05	7	Industry	Gases|Hydrogen
REMIND-MAGPIE	CO27_CDR7	World	FE|Industry|Liquids|+|Biomass	EJ/yr	2020	0.797964	7	Industry	Liquids|Biomass
REMIND-MAGPIE	CO27_CDR7	World	FE|Industry|Liquids|+|Biomass	EJ/yr	2050	8.82125	7	Industry	Liquids|Biomass
REMIND-MAGPIE	CO27_CDR7	World	FE|Industry|Liquids|+|Fossil	EJ/yr	2020	43.2694	7	Industry	Liquids|Fossil
REMIND-MAGPIE	CO27_CDR7	World	FE|Industry|Liquids|+|Fossil	EJ/yr	2050	31.8178	7	Industry	Liquids|Fossil
REMIND-MAGPIE	CO27_CDR7	World	FE|Industry|Liquids|+|Hydrogen	EJ/yr	2020	0	7	Industry	Liquids|Hydrogen
REMIND-MAGPIE	CO27_CDR7	World	FE|Industry|Liquids|+|Hydrogen	EJ/yr	2050	1.98184	7	Industry	Liquids|Hydrogen
REMIND-MAGPIE	CO27_CDR7	World	FE|Industry|Solids|+|Biomass	EJ/yr	2020	11.7687	7	Industry	Solids|Biomass
REMIND-MAGPIE	CO27_CDR7	World	FE|Industry|Solids|+|Biomass	EJ/yr	2050	14.6929	7	Industry	Solids|Biomass
REMIND-MAGPIE	CO27_CDR7	World	FE|Industry|Solids|+|Fossil	EJ/yr	2020	50.9927	7	Industry	Solids|Fossil
REMIND-MAGPIE	CO27_CDR7	World	FE|Industry|Solids|+|Fossil	EJ/yr	2050	3.39466	7	Industry	Solids|Fossil
REMIND-MAGPIE	CO27_CDR7	World	FE|Transport|+|Electricity	EJ/yr	2020	1.51356	7	Transport	Electricity
REMIND-MAGPIE	CO27_CDR7	World	FE|Transport|+|Electricity	EJ/yr	2050	35.6833	7	Transport	Electricity
REMIND-MAGPIE	CO27_CDR7	World	FE|Transport|+|Gases	EJ/yr	2020	1.39152	7	Transport	Gases
REMIND-MAGPIE	CO27_CDR7	World	FE|Transport|+|Gases	EJ/yr	2050	2.34231	7	Transport	Gases
REMIND-MAGPIE	CO27_CDR7	World	FE|Transport|+|Hydrogen	EJ/yr	2020	0.0732412	7	Transport	Hydrogen
REMIND-MAGPIE	CO27_CDR7	World	FE|Transport|+|Hydrogen	EJ/yr	2050	1.32922	7	Transport	Hydrogen
REMIND-MAGPIE	CO27_CDR7	World	FE|Transport|Liquids|+|Biomass	EJ/yr	2020	1.20914	7	Transport	Liquids|Biomass
REMIND-MAGPIE	CO27_CDR7	World	FE|Transport|Liquids|+|Biomass	EJ/yr	2050	4.56432	7	Transport	Liquids|Biomass
REMIND-MAGPIE	CO27_CDR7	World	FE|Transport|Liquids|+|Fossil	EJ/yr	2020	115.232	7	Transport	Liquids|Fossil
REMIND-MAGPIE	CO27_CDR7	World	FE|Transport|Liquids|+|Fossil	EJ/yr	2050	45.8917	7	Transport	Liquids|Fossil
REMIND-MAGPIE	CO27_CDR7	World	FE|Transport|Liquids|+|Hydrogen	EJ/yr	2020	0	7	Transport	Liquids|Hydrogen
REMIND-MAGPIE	CO27_CDR7	World	FE|Transport|Liquids|+|Hydrogen	EJ/yr	2050	0.140416	7	Transport	Liquids|Hydrogen
REMIND-MAGPIE	CO28_CDR8	World	FE|Buildings|+|Electricity	EJ/yr	2020	44.7469	8	Buildings	Electricity
REMIND-MAGPIE	CO28_CDR8	World	FE|Buildings|+|Electricity	EJ/yr	2050	96.1786	8	Buildings	Electricity
REMIND-MAGPIE	CO28_CDR8	World	FE|Buildings|+|Heat	EJ/yr	2020	6.73351	8	Buildings	Heat
REMIND-MAGPIE	CO28_CDR8	World	FE|Buildings|+|Heat	EJ/yr	2050	7.30918	8	Buildings	Heat
REMIND-MAGPIE	CO28_CDR8	World	FE|Buildings|+|Hydrogen	EJ/yr	2020	0	8	Buildings	Hydrogen
REMIND-MAGPIE	CO28_CDR8	World	FE|Buildings|+|Hydrogen	EJ/yr	2050	0	8	Buildings	Hydrogen
REMIND-MAGPIE	CO28_CDR8	World	FE|Buildings|Gases|+|Biomass	EJ/yr	2020	0.812187	8	Buildings	Gases|Biomass
REMIND-MAGPIE	CO28_CDR8	World	FE|Buildings|Gases|+|Biomass	EJ/yr	2050	0.302649	8	Buildings	Gases|Biomass
REMIND-MAGPIE	CO28_CDR8	World	FE|Buildings|Gases|+|Fossil	EJ/yr	2020	27.6521	8	Buildings	Gases|Fossil
REMIND-MAGPIE	CO28_CDR8	World	FE|Buildings|Gases|+|Fossil	EJ/yr	2050	4.25178	8	Buildings	Gases|Fossil
REMIND-MAGPIE	CO28_CDR8	World	FE|Buildings|Gases|+|Hydrogen	EJ/yr	2020	0	8	Buildings	Gases|Hydrogen
REMIND-MAGPIE	CO28_CDR8	World	FE|Buildings|Gases|+|Hydrogen	EJ/yr	2050	0	8	Buildings	Gases|Hydrogen
REMIND-MAGPIE	CO28_CDR8	World	FE|Buildings|Liquids|+|Biomass	EJ/yr	2020	0.0245371	8	Buildings	Liquids|Biomass
REMIND-MAGPIE	CO28_CDR8	World	FE|Buildings|Liquids|+|Biomass	EJ/yr	2050	0	8	Buildings	Liquids|Biomass
REMIND-MAGPIE	CO28_CDR8	World	FE|Buildings|Liquids|+|Fossil	EJ/yr	2020	13.2713	8	Buildings	Liquids|Fossil
REMIND-MAGPIE	CO28_CDR8	World	FE|Buildings|Liquids|+|Fossil	EJ/yr	2050	10.4365	8	Buildings	Liquids|Fossil
REMIND-MAGPIE	CO28_CDR8	World	FE|Buildings|Liquids|+|Hydrogen	EJ/yr	2020	0	8	Buildings	Liquids|Hydrogen
REMIND-MAGPIE	CO28_CDR8	World	FE|Buildings|Liquids|+|Hydrogen	EJ/yr	2050	0	8	Buildings	Liquids|Hydrogen
REMIND-MAGPIE	CO28_CDR8	World	FE|Buildings|Solids|+|Biomass	EJ/yr	2020	25.8566	8	Buildings	Solids|Biomass
REMIND-MAGPIE	CO28_CDR8	World	FE|Buildings|Solids|+|Biomass	EJ/yr	2050	4.18845	8	Buildings	Solids|Biomass
REMIND-MAGPIE	CO28_CDR8	World	FE|Buildings|Solids|+|Fossil	EJ/yr	2020	6.12486	8	Buildings	Solids|Fossil
REMIND-MAGPIE	CO28_CDR8	World	FE|Buildings|Solids|+|Fossil	EJ/yr	2050	0.0093995	8	Buildings	Solids|Fossil
REMIND-MAGPIE	CO28_CDR8	World	FE|Industry|+|Electricity	EJ/yr	2020	37.6801	8	Industry	Electricity
REMIND-MAGPIE	CO28_CDR8	World	FE|Industry|+|Electricity	EJ/yr	2050	72.4716	8	Industry	Electricity
REMIND-MAGPIE	CO28_CDR8	World	FE|Industry|+|Heat	EJ/yr	2020	7.58012	8	Industry	Heat
REMIND-MAGPIE	CO28_CDR8	World	FE|Industry|+|Heat	EJ/yr	2050	4.76818	8	Industry	Heat
REMIND-MAGPIE	CO28_CDR8	World	FE|Industry|+|Hydrogen	EJ/yr	2020	0.384201	8	Industry	Hydrogen
REMIND-MAGPIE	CO28_CDR8	World	FE|Industry|+|Hydrogen	EJ/yr	2050	26.2282	8	Industry	Hydrogen
REMIND-MAGPIE	CO28_CDR8	World	FE|Industry|Gases|+|Biomass	EJ/yr	2020	0.602995	8	Industry	Gases|Biomass
REMIND-MAGPIE	CO28_CDR8	World	FE|Industry|Gases|+|Biomass	EJ/yr	2050	2.49798	8	Industry	Gases|Biomass
REMIND-MAGPIE	CO28_CDR8	World	FE|Industry|Gases|+|Fossil	EJ/yr	2020	34.3835	8	Industry	Gases|Fossil
REMIND-MAGPIE	CO28_CDR8	World	FE|Industry|Gases|+|Fossil	EJ/yr	2050	9.32954	8	Industry	Gases|Fossil
REMIND-MAGPIE	CO28_CDR8	World	FE|Industry|Gases|+|Hydrogen	EJ/yr	2020	0	8	Industry	Gases|Hydrogen
REMIND-MAGPIE	CO28_CDR8	World	FE|Industry|Gases|+|Hydrogen	EJ/yr	2050	2.41e-05	8	Industry	Gases|Hydrogen
REMIND-MAGPIE	CO28_CDR8	World	FE|Industry|Liquids|+|Biomass	EJ/yr	2020	0.797964	8	Industry	Liquids|Biomass
REMIND-MAGPIE	CO28_CDR8	World	FE|Industry|Liquids|+|Biomass	EJ/yr	2050	12.9705	8	Industry	Liquids|Biomass
REMIND-MAGPIE	CO28_CDR8	World	FE|Industry|Liquids|+|Fossil	EJ/yr	2020	43.2694	8	Industry	Liquids|Fossil
REMIND-MAGPIE	CO28_CDR8	World	FE|Industry|Liquids|+|Fossil	EJ/yr	2050	31.3081	8	Industry	Liquids|Fossil
REMIND-MAGPIE	CO28_CDR8	World	FE|Industry|Liquids|+|Hydrogen	EJ/yr	2020	0	8	Industry	Liquids|Hydrogen
REMIND-MAGPIE	CO28_CDR8	World	FE|Industry|Liquids|+|Hydrogen	EJ/yr	2050	0.911787	8	Industry	Liquids|Hydrogen
REMIND-MAGPIE	CO28_CDR8	World	FE|Industry|Solids|+|Biomass	EJ/yr	2020	11.7687	8	Industry	Solids|Biomass
REMIND-MAGPIE	CO28_CDR8	World	FE|Industry|Solids|+|Biomass	EJ/yr	2050	14.4731	8	Industry	Solids|Biomass
REMIND-MAGPIE	CO28_CDR8	World	FE|Industry|Solids|+|Fossil	EJ/yr	2020	50.9927	8	Industry	Solids|Fossil
REMIND-MAGPIE	CO28_CDR8	World	FE|Industry|Solids|+|Fossil	EJ/yr	2050	3.7111	8	Industry	Solids|Fossil
REMIND-MAGPIE	CO28_CDR8	World	FE|Transport|+|Electricity	EJ/yr	2020	1.51356	8	Transport	Electricity
REMIND-MAGPIE	CO28_CDR8	World	FE|Transport|+|Electricity	EJ/yr	2050	35.5986	8	Transport	Electricity
REMIND-MAGPIE	CO28_CDR8	World	FE|Transport|+|Gases	EJ/yr	2020	1.39152	8	Transport	Gases
REMIND-MAGPIE	CO28_CDR8	World	FE|Transport|+|Gases	EJ/yr	2050	2.35882	8	Transport	Gases
REMIND-MAGPIE	CO28_CDR8	World	FE|Transport|+|Hydrogen	EJ/yr	2020	0.0732412	8	Transport	Hydrogen
REMIND-MAGPIE	CO28_CDR8	World	FE|Transport|+|Hydrogen	EJ/yr	2050	1.3138	8	Transport	Hydrogen
REMIND-MAGPIE	CO28_CDR8	World	FE|Transport|Liquids|+|Biomass	EJ/yr	2020	1.20914	8	Transport	Liquids|Biomass
REMIND-MAGPIE	CO28_CDR8	World	FE|Transport|Liquids|+|Biomass	EJ/yr	2050	2.55928	8	Transport	Liquids|Biomass
REMIND-MAGPIE	CO28_CDR8	World	FE|Transport|Liquids|+|Fossil	EJ/yr	2020	115.232	8	Transport	Liquids|Fossil
REMIND-MAGPIE	CO28_CDR8	World	FE|Transport|Liquids|+|Fossil	EJ/yr	2050	49.8435	8	Transport	Liquids|Fossil
REMIND-MAGPIE	CO28_CDR8	World	FE|Transport|Liquids|+|Hydrogen	EJ/yr	2020	0	8	Transport	Liquids|Hydrogen
REMIND-MAGPIE	CO28_CDR8	World	FE|Transport|Liquids|+|Hydrogen	EJ/yr	2050	2.8e-06	8	Transport	Liquids|Hydrogen
REMIND-MAGPIE	CO210_CDR10	World	FE|Buildings|+|Electricity	EJ/yr	2020	44.7469	10	Buildings	Electricity
REMIND-MAGPIE	CO210_CDR10	World	FE|Buildings|+|Electricity	EJ/yr	2050	95.7309	10	Buildings	Electricity
REMIND-MAGPIE	CO210_CDR10	World	FE|Buildings|+|Heat	EJ/yr	2020	6.73351	10	Buildings	Heat
REMIND-MAGPIE	CO210_CDR10	World	FE|Buildings|+|Heat	EJ/yr	2050	6.89185	10	Buildings	Heat
REMIND-MAGPIE	CO210_CDR10	World	FE|Buildings|+|Hydrogen	EJ/yr	2020	0	10	Buildings	Hydrogen
REMIND-MAGPIE	CO210_CDR10	World	FE|Buildings|+|Hydrogen	EJ/yr	2050	0	10	Buildings	Hydrogen
REMIND-MAGPIE	CO210_CDR10	World	FE|Buildings|Gases|+|Biomass	EJ/yr	2020	0.812187	10	Buildings	Gases|Biomass
REMIND-MAGPIE	CO210_CDR10	World	FE|Buildings|Gases|+|Biomass	EJ/yr	2050	0	10	Buildings	Gases|Biomass
REMIND-MAGPIE	CO210_CDR10	World	FE|Buildings|Gases|+|Fossil	EJ/yr	2020	27.6521	10	Buildings	Gases|Fossil
REMIND-MAGPIE	CO210_CDR10	World	FE|Buildings|Gases|+|Fossil	EJ/yr	2050	8.84524	10	Buildings	Gases|Fossil
REMIND-MAGPIE	CO210_CDR10	World	FE|Buildings|Gases|+|Hydrogen	EJ/yr	2020	0	10	Buildings	Gases|Hydrogen
REMIND-MAGPIE	CO210_CDR10	World	FE|Buildings|Gases|+|Hydrogen	EJ/yr	2050	0	10	Buildings	Gases|Hydrogen
REMIND-MAGPIE	CO210_CDR10	World	FE|Buildings|Liquids|+|Biomass	EJ/yr	2020	0.0245371	10	Buildings	Liquids|Biomass
REMIND-MAGPIE	CO210_CDR10	World	FE|Buildings|Liquids|+|Biomass	EJ/yr	2050	0	10	Buildings	Liquids|Biomass
REMIND-MAGPIE	CO210_CDR10	World	FE|Buildings|Liquids|+|Fossil	EJ/yr	2020	13.2713	10	Buildings	Liquids|Fossil
REMIND-MAGPIE	CO210_CDR10	World	FE|Buildings|Liquids|+|Fossil	EJ/yr	2050	12.9393	10	Buildings	Liquids|Fossil
REMIND-MAGPIE	CO210_CDR10	World	FE|Buildings|Liquids|+|Hydrogen	EJ/yr	2020	0	10	Buildings	Liquids|Hydrogen
REMIND-MAGPIE	CO210_CDR10	World	FE|Buildings|Liquids|+|Hydrogen	EJ/yr	2050	0	10	Buildings	Liquids|Hydrogen
REMIND-MAGPIE	CO210_CDR10	World	FE|Buildings|Solids|+|Biomass	EJ/yr	2020	25.8566	10	Buildings	Solids|Biomass
REMIND-MAGPIE	CO210_CDR10	World	FE|Buildings|Solids|+|Biomass	EJ/yr	2050	3.24742	10	Buildings	Solids|Biomass
REMIND-MAGPIE	CO210_CDR10	World	FE|Buildings|Solids|+|Fossil	EJ/yr	2020	6.12486	10	Buildings	Solids|Fossil
REMIND-MAGPIE	CO210_CDR10	World	FE|Buildings|Solids|+|Fossil	EJ/yr	2050	0.525278	10	Buildings	Solids|Fossil
REMIND-MAGPIE	CO210_CDR10	World	FE|Industry|+|Electricity	EJ/yr	2020	37.6801	10	Industry	Electricity
REMIND-MAGPIE	CO210_CDR10	World	FE|Industry|+|Electricity	EJ/yr	2050	72.1014	10	Industry	Electricity
REMIND-MAGPIE	CO210_CDR10	World	FE|Industry|+|Heat	EJ/yr	2020	7.58012	10	Industry	Heat
REMIND-MAGPIE	CO210_CDR10	World	FE|Industry|+|Heat	EJ/yr	2050	4.55188	10	Industry	Heat
REMIND-MAGPIE	CO210_CDR10	World	FE|Industry|+|Hydrogen	EJ/yr	2020	0.384201	10	Industry	Hydrogen
REMIND-MAGPIE	CO210_CDR10	World	FE|Industry|+|Hydrogen	EJ/yr	2050	26.8922	10	Industry	Hydrogen
REMIND-MAGPIE	CO210_CDR10	World	FE|Industry|Gases|+|Biomass	EJ/yr	2020	0.602995	10	Industry	Gases|Biomass
REMIND-MAGPIE	CO210_CDR10	World	FE|Industry|Gases|+|Biomass	EJ/yr	2050	2.05093	10	Industry	Gases|Biomass
REMIND-MAGPIE	CO210_CDR10	World	FE|Industry|Gases|+|Fossil	EJ/yr	2020	34.3835	10	Industry	Gases|Fossil
REMIND-MAGPIE	CO210_CDR10	World	FE|Industry|Gases|+|Fossil	EJ/yr	2050	13.8986	10	Industry	Gases|Fossil
REMIND-MAGPIE	CO210_CDR10	World	FE|Industry|Gases|+|Hydrogen	EJ/yr	2020	0	10	Industry	Gases|Hydrogen
REMIND-MAGPIE	CO210_CDR10	World	FE|Industry|Gases|+|Hydrogen	EJ/yr	2050	0	10	Industry	Gases|Hydrogen
REMIND-MAGPIE	CO210_CDR10	World	FE|Industry|Liquids|+|Biomass	EJ/yr	2020	0.797964	10	Industry	Liquids|Biomass
REMIND-MAGPIE	CO210_CDR10	World	FE|Industry|Liquids|+|Biomass	EJ/yr	2050	12.8899	10	Industry	Liquids|Biomass
REMIND-MAGPIE	CO210_CDR10	World	FE|Industry|Liquids|+|Fossil	EJ/yr	2020	43.2694	10	Industry	Liquids|Fossil
REMIND-MAGPIE	CO210_CDR10	World	FE|Industry|Liquids|+|Fossil	EJ/yr	2050	38.2245	10	Industry	Liquids|Fossil
REMIND-MAGPIE	CO210_CDR10	World	FE|Industry|Liquids|+|Hydrogen	EJ/yr	2020	0	10	Industry	Liquids|Hydrogen
REMIND-MAGPIE	CO210_CDR10	World	FE|Industry|Liquids|+|Hydrogen	EJ/yr	2050	3.41e-05	10	Industry	Liquids|Hydrogen
REMIND-MAGPIE	CO210_CDR10	World	FE|Industry|Solids|+|Biomass	EJ/yr	2020	11.7687	10	Industry	Solids|Biomass
REMIND-MAGPIE	CO210_CDR10	World	FE|Industry|Solids|+|Biomass	EJ/yr	2050	10.4759	10	Industry	Solids|Biomass
REMIND-MAGPIE	CO210_CDR10	World	FE|Industry|Solids|+|Fossil	EJ/yr	2020	50.9927	10	Industry	Solids|Fossil
REMIND-MAGPIE	CO210_CDR10	World	FE|Industry|Solids|+|Fossil	EJ/yr	2050	9.16275	10	Industry	Solids|Fossil
REMIND-MAGPIE	CO210_CDR10	World	FE|Transport|+|Electricity	EJ/yr	2020	1.51356	10	Transport	Electricity
REMIND-MAGPIE	CO210_CDR10	World	FE|Transport|+|Electricity	EJ/yr	2050	35.5691	10	Transport	Electricity
REMIND-MAGPIE	CO210_CDR10	World	FE|Transport|+|Gases	EJ/yr	2020	1.39152	10	Transport	Gases
REMIND-MAGPIE	CO210_CDR10	World	FE|Transport|+|Gases	EJ/yr	2050	2.38283	10	Transport	Gases
REMIND-MAGPIE	CO210_CDR10	World	FE|Transport|+|Hydrogen	EJ/yr	2020	0.0732412	10	Transport	Hydrogen
REMIND-MAGPIE	CO210_CDR10	World	FE|Transport|+|Hydrogen	EJ/yr	2050	1.29071	10	Transport	Hydrogen
REMIND-MAGPIE	CO210_CDR10	World	FE|Transport|Liquids|+|Biomass	EJ/yr	2020	1.20914	10	Transport	Liquids|Biomass
REMIND-MAGPIE	CO210_CDR10	World	FE|Transport|Liquids|+|Biomass	EJ/yr	2050	0.122207	10	Transport	Liquids|Biomass
REMIND-MAGPIE	CO210_CDR10	World	FE|Transport|Liquids|+|Fossil	EJ/yr	2020	115.232	10	Transport	Liquids|Fossil
REMIND-MAGPIE	CO210_CDR10	World	FE|Transport|Liquids|+|Fossil	EJ/yr	2050	57.8329	10	Transport	Liquids|Fossil
REMIND-MAGPIE	CO210_CDR10	World	FE|Transport|Liquids|+|Hydrogen	EJ/yr	2020	0	10	Transport	Liquids|Hydrogen
REMIND-MAGPIE	CO210_CDR10	World	FE|Transport|Liquids|+|Hydrogen	EJ/yr	2050	0	10	Transport	Liquids|Hydrogen
REMIND-MAGPIE	CO212_CDR12	World	FE|Buildings|+|Electricity	EJ/yr	2020	44.7469	12	Buildings	Electricity
REMIND-MAGPIE	CO212_CDR12	World	FE|Buildings|+|Electricity	EJ/yr	2050	95.3201	12	Buildings	Electricity
REMIND-MAGPIE	CO212_CDR12	World	FE|Buildings|+|Heat	EJ/yr	2020	6.73351	12	Buildings	Heat
REMIND-MAGPIE	CO212_CDR12	World	FE|Buildings|+|Heat	EJ/yr	2050	6.85739	12	Buildings	Heat
REMIND-MAGPIE	CO212_CDR12	World	FE|Buildings|+|Hydrogen	EJ/yr	2020	0	12	Buildings	Hydrogen
REMIND-MAGPIE	CO212_CDR12	World	FE|Buildings|+|Hydrogen	EJ/yr	2050	0	12	Buildings	Hydrogen
REMIND-MAGPIE	CO212_CDR12	World	FE|Buildings|Gases|+|Biomass	EJ/yr	2020	0.812187	12	Buildings	Gases|Biomass
REMIND-MAGPIE	CO212_CDR12	World	FE|Buildings|Gases|+|Biomass	EJ/yr	2050	0	12	Buildings	Gases|Biomass
REMIND-MAGPIE	CO212_CDR12	World	FE|Buildings|Gases|+|Fossil	EJ/yr	2020	27.6521	12	Buildings	Gases|Fossil
REMIND-MAGPIE	CO212_CDR12	World	FE|Buildings|Gases|+|Fossil	EJ/yr	2050	10.9435	12	Buildings	Gases|Fossil
REMIND-MAGPIE	CO212_CDR12	World	FE|Buildings|Gases|+|Hydrogen	EJ/yr	2020	0	12	Buildings	Gases|Hydrogen
REMIND-MAGPIE	CO212_CDR12	World	FE|Buildings|Gases|+|Hydrogen	EJ/yr	2050	0	12	Buildings	Gases|Hydrogen
REMIND-MAGPIE	CO212_CDR12	World	FE|Buildings|Liquids|+|Biomass	EJ/yr	2020	0.0245371	12	Buildings	Liquids|Biomass
REMIND-MAGPIE	CO212_CDR12	World	FE|Buildings|Liquids|+|Biomass	EJ/yr	2050	0	12	Buildings	Liquids|Biomass
REMIND-MAGPIE	CO212_CDR12	World	FE|Buildings|Liquids|+|Fossil	EJ/yr	2020	13.2713	12	Buildings	Liquids|Fossil
REMIND-MAGPIE	CO212_CDR12	World	FE|Buildings|Liquids|+|Fossil	EJ/yr	2050	13.6959	12	Buildings	Liquids|Fossil
REMIND-MAGPIE	CO212_CDR12	World	FE|Buildings|Liquids|+|Hydrogen	EJ/yr	2020	0	12	Buildings	Liquids|Hydrogen
REMIND-MAGPIE	CO212_CDR12	World	FE|Buildings|Liquids|+|Hydrogen	EJ/yr	2050	0	12	Buildings	Liquids|Hydrogen
REMIND-MAGPIE	CO212_CDR12	World	FE|Buildings|Solids|+|Biomass	EJ/yr	2020	25.8566	12	Buildings	Solids|Biomass
REMIND-MAGPIE	CO212_CDR12	World	FE|Buildings|Solids|+|Biomass	EJ/yr	2050	2.85076	12	Buildings	Solids|Biomass
REMIND-MAGPIE	CO212_CDR12	World	FE|Buildings|Solids|+|Fossil	EJ/yr	2020	6.12486	12	Buildings	Solids|Fossil
REMIND-MAGPIE	CO212_CDR12	World	FE|Buildings|Solids|+|Fossil	EJ/yr	2050	1.01471	12	Buildings	Solids|Fossil
REMIND-MAGPIE	CO212_CDR12	World	FE|Industry|+|Electricity	EJ/yr	2020	37.6801	12	Industry	Electricity
REMIND-MAGPIE	CO212_CDR12	World	FE|Industry|+|Electricity	EJ/yr	2050	71.8611	12	Industry	Electricity
REMIND-MAGPIE	CO212_CDR12	World	FE|Industry|+|Heat	EJ/yr	2020	7.58012	12	Industry	Heat
REMIND-MAGPIE	CO212_CDR12	World	FE|Industry|+|Heat	EJ/yr	2050	4.36182	12	Industry	Heat
REMIND-MAGPIE	CO212_CDR12	World	FE|Industry|+|Hydrogen	EJ/yr	2020	0.384201	12	Industry	Hydrogen
REMIND-MAGPIE	CO212_CDR12	World	FE|Industry|+|Hydrogen	EJ/yr	2050	28.5055	12	Industry	Hydrogen
REMIND-MAGPIE	CO212_CDR12	World	FE|Industry|Gases|+|Biomass	EJ/yr	2020	0.602995	12	Industry	Gases|Biomass
REMIND-MAGPIE	CO212_CDR12	World	FE|Industry|Gases|+|Biomass	EJ/yr	2050	0.613056	12	Industry	Gases|Biomass
REMIND-MAGPIE	CO212_CDR12	World	FE|Industry|Gases|+|Fossil	EJ/yr	2020	34.3835	12	Industry	Gases|Fossil
REMIND-MAGPIE	CO212_CDR12	World	FE|Industry|Gases|+|Fossil	EJ/yr	2050	16.2634	12	Industry	Gases|Fossil
REMIND-MAGPIE	CO212_CDR12	World	FE|Industry|Gases|+|Hydrogen	EJ/yr	2020	0	12	Industry	Gases|Hydrogen
REMIND-MAGPIE	CO212_CDR12	World	FE|Industry|Gases|+|Hydrogen	EJ/yr	2050	0	12	Industry	Gases|Hydrogen
REMIND-MAGPIE	CO212_CDR12	World	FE|Industry|Liquids|+|Biomass	EJ/yr	2020	0.797964	12	Industry	Liquids|Biomass
REMIND-MAGPIE	CO212_CDR12	World	FE|Industry|Liquids|+|Biomass	EJ/yr	2050	12.0062	12	Industry	Liquids|Biomass
REMIND-MAGPIE	CO212_CDR12	World	FE|Industry|Liquids|+|Fossil	EJ/yr	2020	43.2694	12	Industry	Liquids|Fossil
REMIND-MAGPIE	CO212_CDR12	World	FE|Industry|Liquids|+|Fossil	EJ/yr	2050	39.5932	12	Industry	Liquids|Fossil
REMIND-MAGPIE	CO212_CDR12	World	FE|Industry|Liquids|+|Hydrogen	EJ/yr	2020	0	12	Industry	Liquids|Hydrogen
REMIND-MAGPIE	CO212_CDR12	World	FE|Industry|Liquids|+|Hydrogen	EJ/yr	2050	3.41e-05	12	Industry	Liquids|Hydrogen
REMIND-MAGPIE	CO212_CDR12	World	FE|Industry|Solids|+|Biomass	EJ/yr	2020	11.7687	12	Industry	Solids|Biomass
REMIND-MAGPIE	CO212_CDR12	World	FE|Industry|Solids|+|Biomass	EJ/yr	2050	7.80526	12	Industry	Solids|Biomass
REMIND-MAGPIE	CO212_CDR12	World	FE|Industry|Solids|+|Fossil	EJ/yr	2020	50.9927	12	Industry	Solids|Fossil
REMIND-MAGPIE	CO212_CDR12	World	FE|Industry|Solids|+|Fossil	EJ/yr	2050	14.1559	12	Industry	Solids|Fossil
REMIND-MAGPIE	CO212_CDR12	World	FE|Transport|+|Electricity	EJ/yr	2020	1.51356	12	Transport	Electricity
REMIND-MAGPIE	CO212_CDR12	World	FE|Transport|+|Electricity	EJ/yr	2050	35.4768	12	Transport	Electricity
REMIND-MAGPIE	CO212_CDR12	World	FE|Transport|+|Gases	EJ/yr	2020	1.39152	12	Transport	Gases
REMIND-MAGPIE	CO212_CDR12	World	FE|Transport|+|Gases	EJ/yr	2050	2.36848	12	Transport	Gases
REMIND-MAGPIE	CO212_CDR12	World	FE|Transport|+|Hydrogen	EJ/yr	2020	0.0732412	12	Transport	Hydrogen
REMIND-MAGPIE	CO212_CDR12	World	FE|Transport|+|Hydrogen	EJ/yr	2050	1.27872	12	Transport	Hydrogen
REMIND-MAGPIE	CO212_CDR12	World	FE|Transport|Liquids|+|Biomass	EJ/yr	2020	1.20914	12	Transport	Liquids|Biomass
REMIND-MAGPIE	CO212_CDR12	World	FE|Transport|Liquids|+|Biomass	EJ/yr	2050	0	12	Transport	Liquids|Biomass
REMIND-MAGPIE	CO212_CDR12	World	FE|Transport|Liquids|+|Fossil	EJ/yr	2020	115.232	12	Transport	Liquids|Fossil
REMIND-MAGPIE	CO212_CDR12	World	FE|Transport|Liquids|+|Fossil	EJ/yr	2050	59.9302	12	Transport	Liquids|Fossil
REMIND-MAGPIE	CO212_CDR12	World	FE|Transport|Liquids|+|Hydrogen	EJ/yr	2020	0	12	Transport	Liquids|Hydrogen
REMIND-MAGPIE	CO212_CDR12	World	FE|Transport|Liquids|+|Hydrogen	EJ/yr	2050	0	12	Transport	Liquids|Hydrogen

## Sheet: SupFig2
target	Scen_type	value
2	Biomass PE counterfactual	131.915
2	Biomass PE separate targets	105.145
4	Biomass PE counterfactual	118.065
4	Biomass PE separate targets	107.043
6	Biomass PE counterfactual	111.419
6	Biomass PE separate targets	106.431
7	Biomass PE counterfactual	107.054
7	Biomass PE separate targets	105.934
8	Biomass PE counterfactual	102.238
8	Biomass PE separate targets	105.551
10	Biomass PE counterfactual	91.451
10	Biomass PE separate targets	113.472
12	Biomass PE counterfactual	75.8191
12	Biomass PE separate targets	127.838

## Sheet: SupFig3b
model	scenario	region	period	CO2 Price	modelfamily	emi_type	Emissions
MESSAGEix-GLOBIOM_1.1	EN_NPi2020_600f_DR4p	World	2050	203.502	MESSAGE	gross CO2 at CO2 price in 2050	9.56765
MESSAGEix-GLOBIOM_1.1	EN_NPi2020_600f_DR4p	World	2050	203.502	MESSAGE	CDR quantity at CO2 price in 2050	0.949784
REMIND-MAgPIE 2.1-4.2	EN_NPi2020_300f	World	2050	455.375	REMIND	gross CO2 at CO2 price in 2050	8.34856
REMIND-MAgPIE 2.1-4.2	EN_NPi2020_300f	World	2050	455.375	REMIND	CDR quantity at CO2 price in 2050	3.99576
REMIND 1.7	ADVANCE_2030_Price1.5C	World	2050	316.861	REMIND	gross CO2 at CO2 price in 2050	7.59471
REMIND 1.7	ADVANCE_2030_Price1.5C	World	2050	316.861	REMIND	CDR quantity at CO2 price in 2050	6.85349
REMIND-MAgPIE 2.1-4.2	NGFS2_Net-Zero 2050	World	2050	672.707	REMIND	gross CO2 at CO2 price in 2050	6.27702
REMIND-MAgPIE 2.1-4.2	NGFS2_Net-Zero 2050	World	2050	672.707	REMIND	CDR quantity at CO2 price in 2050	5.33605
REMIND 1.7	ADVANCE_2020_WB2C	World	2050	176.116	REMIND	gross CO2 at CO2 price in 2050	13.0277
REMIND 1.7	ADVANCE_2020_WB2C	World	2050	176.116	REMIND	CDR quantity at CO2 price in 2050	3.87387
IMAGE 3.2	SSP1_SPA1_19I_D	World	2050	181.353	IMAGE	gross CO2 at CO2 price in 2050	12.4696
IMAGE 3.2	SSP1_SPA1_19I_D	World	2050	181.353	IMAGE	CDR quantity at CO2 price in 2050	11.5553
REMIND-MAgPIE 2.1-4.2	EN_NPi2020_600_COV	World	2050	397.66	REMIND	gross CO2 at CO2 price in 2050	8.38894
REMIND-MAgPIE 2.1-4.2	EN_NPi2020_600_COV	World	2050	397.66	REMIND	CDR quantity at CO2 price in 2050	3.91783
REMIND 2.1	CEMICS_GDPgrowth_1p5	World	2050	409.009	REMIND	gross CO2 at CO2 price in 2050	9.1848
REMIND 2.1	CEMICS_GDPgrowth_1p5	World	2050	409.009	REMIND	CDR quantity at CO2 price in 2050	7.22426
REMIND-MAgPIE 2.1-4.2	EN_INDCi2030_600f_NDCp	World	2050	391.946	REMIND	gross CO2 at CO2 price in 2050	8.69636
REMIND-MAgPIE 2.1-4.2	EN_INDCi2030_600f_NDCp	World	2050	391.946	REMIND	CDR quantity at CO2 price in 2050	2.99021
MESSAGE-GLOBIOM 1.0	EMF30_Slower-to-faster	World	2050	411.962	MESSAGE	gross CO2 at CO2 price in 2050	9.37747
MESSAGE-GLOBIOM 1.0	EMF30_Slower-to-faster	World	2050	411.962	MESSAGE	CDR quantity at CO2 price in 2050	0.432887
REMIND-MAgPIE 1.7-3.0	PEP_1p5C_full_NDC	World	2050	456.404	REMIND	gross CO2 at CO2 price in 2050	4.6998
REMIND-MAgPIE 1.7-3.0	PEP_1p5C_full_NDC	World	2050	456.404	REMIND	CDR quantity at CO2 price in 2050	8.42659
MESSAGEix-GLOBIOM_1.1	EN_NPi2020_600_DR1p	World	2050	374.297	MESSAGE	gross CO2 at CO2 price in 2050	4.89976
MESSAGEix-GLOBIOM_1.1	EN_NPi2020_600_DR1p	World	2050	374.297	MESSAGE	CDR quantity at CO2 price in 2050	0.913911
REMIND-MAgPIE 2.1-4.2	EN_INDCi2030_600f_COV	World	2050	329.051	REMIND	gross CO2 at CO2 price in 2050	10.1013
REMIND-MAgPIE 2.1-4.2	EN_INDCi2030_600f_COV	World	2050	329.051	REMIND	CDR quantity at CO2 price in 2050	2.80237
REMIND-MAgPIE 1.7-3.0	EMF33_1.5C_cost100	World	2050	346.608	REMIND	gross CO2 at CO2 price in 2050	15.1422
REMIND-MAgPIE 1.7-3.0	EMF33_1.5C_cost100	World	2050	346.608	REMIND	CDR quantity at CO2 price in 2050	9.95742
MESSAGE-GLOBIOM 1.0	EMF33_1.5C_cost100	World	2050	501.454	MESSAGE	gross CO2 at CO2 price in 2050	3.9502
MESSAGE-GLOBIOM 1.0	EMF33_1.5C_cost100	World	2050	501.454	MESSAGE	CDR quantity at CO2 price in 2050	4.47334
REMIND-MAgPIE 2.1-4.2	SusDev_SDP-PkBudg1000	World	2050	331.725	REMIND	gross CO2 at CO2 price in 2050	6.98762
REMIND-MAgPIE 2.1-4.2	SusDev_SDP-PkBudg1000	World	2050	331.725	REMIND	CDR quantity at CO2 price in 2050	0.906171
MESSAGEix-GLOBIOM_1.1	EN_INDCi2030_700f_COV_NDCp	World	2050	420.062	MESSAGE	gross CO2 at CO2 price in 2050	10.6091
MESSAGEix-GLOBIOM_1.1	EN_INDCi2030_700f_COV_NDCp	World	2050	420.062	MESSAGE	CDR quantity at CO2 price in 2050	0.575795
GCAM 4.2	SSP1-19	World	2050	168.084	GCAM	gross CO2 at CO2 price in 2050	5.60231
GCAM 4.2	SSP1-19	World	2050	168.084	GCAM	CDR quantity at CO2 price in 2050	2.33961
MESSAGEix-GLOBIOM_1.1	EN_NPi2020_700f_COV	World	2050	155.167	MESSAGE	gross CO2 at CO2 price in 2050	12.463
MESSAGEix-GLOBIOM_1.1	EN_NPi2020_700f_COV	World	2050	155.167	MESSAGE	CDR quantity at CO2 price in 2050	0.831715
MESSAGEix-GLOBIOM_1.2	COV_SelfReliance_550	World	2050	733.536	MESSAGE	gross CO2 at CO2 price in 2050	3.31166
MESSAGEix-GLOBIOM_1.2	COV_SelfReliance_550	World	2050	733.536	MESSAGE	CDR quantity at CO2 price in 2050	1.83169
REMIND 1.7	CEMICS-1.5-CDR12	World	2050	571.543	REMIND	gross CO2 at CO2 price in 2050	0.199796
REMIND 1.7	CEMICS-1.5-CDR12	World	2050	571.543	REMIND	CDR quantity at CO2 price in 2050	4.33823
MESSAGEix-GLOBIOM_1.1	EN_NPi2020_300f	World	2050	419.182	MESSAGE	gross CO2 at CO2 price in 2050	5.36777
MESSAGEix-GLOBIOM_1.1	EN_NPi2020_300f	World	2050	419.182	MESSAGE	CDR quantity at CO2 price in 2050	1.0344
MESSAGEix-GLOBIOM_1.1	EN_INDCi2030_600f_COV	World	2050	729.735	MESSAGE	gross CO2 at CO2 price in 2050	8.62469
MESSAGEix-GLOBIOM_1.1	EN_INDCi2030_600f_COV	World	2050	729.735	MESSAGE	CDR quantity at CO2 price in 2050	0.656424
MESSAGEix-GLOBIOM_1.1	EN_INDCi2030_600f_COV_NDCp	World	2050	710.363	MESSAGE	gross CO2 at CO2 price in 2050	8.75232
MESSAGEix-GLOBIOM_1.1	EN_INDCi2030_600f_COV_NDCp	World	2050	710.363	MESSAGE	CDR quantity at CO2 price in 2050	0.611405
REMIND 2.1	LeastTotalCost_LTC_brkSR15_SSP1_P50	World	2050	112.893	REMIND	gross CO2 at CO2 price in 2050	13.7942
REMIND 2.1	LeastTotalCost_LTC_brkSR15_SSP1_P50	World	2050	112.893	REMIND	CDR quantity at CO2 price in 2050	0.615872
REMIND-MAgPIE 2.1-4.3	DeepElec_SSP2_ HighRE_Budg900	World	2050	672.581	REMIND	gross CO2 at CO2 price in 2050	4.73301
REMIND-MAgPIE 2.1-4.3	DeepElec_SSP2_ HighRE_Budg900	World	2050	672.581	REMIND	CDR quantity at CO2 price in 2050	2.40896
MESSAGEix-GLOBIOM_1.1	EN_NPi2020_600f_DR2p	World	2050	208.373	MESSAGE	gross CO2 at CO2 price in 2050	8.60498
MESSAGEix-GLOBIOM_1.1	EN_NPi2020_600f_DR2p	World	2050	208.373	MESSAGE	CDR quantity at CO2 price in 2050	0.910096
REMIND-MAgPIE 2.1-4.2	EN_NPi2020_400f	World	2050	402.151	REMIND	gross CO2 at CO2 price in 2050	9.05998
REMIND-MAgPIE 2.1-4.2	EN_NPi2020_400f	World	2050	402.151	REMIND	CDR quantity at CO2 price in 2050	3.67055
MESSAGE-GLOBIOM 1.0	EMF33_WB2C_cost100	World	2050	118.516	MESSAGE	gross CO2 at CO2 price in 2050	12.6458
MESSAGE-GLOBIOM 1.0	EMF33_WB2C_cost100	World	2050	118.516	MESSAGE	CDR quantity at CO2 price in 2050	3.08412
MESSAGEix-GLOBIOM_1.1	EN_NPi2020_600f_DR3p	World	2050	201.796	MESSAGE	gross CO2 at CO2 price in 2050	9.21728
MESSAGEix-GLOBIOM_1.1	EN_NPi2020_600f_DR3p	World	2050	201.796	MESSAGE	CDR quantity at CO2 price in 2050	0.925139
MESSAGEix-GLOBIOM_1.1	EN_NPi2020_600_DR2p	World	2050	413.197	MESSAGE	gross CO2 at CO2 price in 2050	4.60001
MESSAGEix-GLOBIOM_1.1	EN_NPi2020_600_DR2p	World	2050	413.197	MESSAGE	CDR quantity at CO2 price in 2050	0.93789
POLES EMF30	EMF30_Slower-to-faster	World	2050	660	POLES	gross CO2 at CO2 price in 2050	13.2283
POLES EMF30	EMF30_Slower-to-faster	World	2050	660	POLES	CDR quantity at CO2 price in 2050	6.88157
REMIND-MAgPIE 1.7-3.0	PEP_2C_red_eff	World	2050	308.311	REMIND	gross CO2 at CO2 price in 2050	7.77215
REMIND-MAgPIE 1.7-3.0	PEP_2C_red_eff	World	2050	308.311	REMIND	CDR quantity at CO2 price in 2050	3.71044
REMIND-MAgPIE 1.5	SSP5-19	World	2050	691.46	REMIND	gross CO2 at CO2 price in 2050	17.354
REMIND-MAgPIE 1.5	SSP5-19	World	2050	691.46	REMIND	CDR quantity at CO2 price in 2050	16.1
REMIND-MAgPIE 1.7-3.0	PEP_2C_full_NDC	World	2050	214.598	REMIND	gross CO2 at CO2 price in 2050	12.719
REMIND-MAgPIE 1.7-3.0	PEP_2C_full_NDC	World	2050	214.598	REMIND	CDR quantity at CO2 price in 2050	3.58095
REMIND-MAgPIE 1.7-3.0	PEP_1p5C_full_eff	World	2050	301.177	REMIND	gross CO2 at CO2 price in 2050	6.0932
REMIND-MAgPIE 1.7-3.0	PEP_1p5C_full_eff	World	2050	301.177	REMIND	CDR quantity at CO2 price in 2050	6.35681
MESSAGEix-GLOBIOM_1.1	EN_NPi2020_600_DR3p	World	2050	465.566	MESSAGE	gross CO2 at CO2 price in 2050	4.48129
MESSAGEix-GLOBIOM_1.1	EN_NPi2020_600_DR3p	World	2050	465.566	MESSAGE	CDR quantity at CO2 price in 2050	0.956383
AIM/CGE 2.2	EN_NPi2020_600f	World	2050	114.244	AIM	gross CO2 at CO2 price in 2050	14.8773
AIM/CGE 2.2	EN_NPi2020_600f	World	2050	114.244	AIM	CDR quantity at CO2 price in 2050	0.805851
REMIND-MAgPIE 1.7-3.0	CO_2Deg2020	World	2050	171.417	REMIND	gross CO2 at CO2 price in 2050	12.2666
REMIND-MAgPIE 1.7-3.0	CO_2Deg2020	World	2050	171.417	REMIND	CDR quantity at CO2 price in 2050	2.6846
WITCH 5.0	EN_NPi2020_400f	World	2050	412.34	WITCH	gross CO2 at CO2 price in 2050	8.6658
WITCH 5.0	EN_NPi2020_400f	World	2050	412.34	WITCH	CDR quantity at CO2 price in 2050	3.68466
MESSAGEix-GLOBIOM_1.1	EN_NPi2020_700f	World	2050	173.188	MESSAGE	gross CO2 at CO2 price in 2050	11.9632
MESSAGEix-GLOBIOM_1.1	EN_NPi2020_700f	World	2050	173.188	MESSAGE	CDR quantity at CO2 price in 2050	0.868098
MESSAGEix-GLOBIOM_1.1	EN_NPi2020_600f	World	2050	207.902	MESSAGE	gross CO2 at CO2 price in 2050	9.92384
MESSAGEix-GLOBIOM_1.1	EN_NPi2020_600f	World	2050	207.902	MESSAGE	CDR quantity at CO2 price in 2050	0.928185
REMIND-MAgPIE 2.1-4.2	EN_NPi2020_600f	World	2050	326.845	REMIND	gross CO2 at CO2 price in 2050	10.3942
REMIND-MAgPIE 2.1-4.2	EN_NPi2020_600f	World	2050	326.845	REMIND	CDR quantity at CO2 price in 2050	3.10051
REMIND-Buildings 2.0	BEG-Budg600-EG	World	2050	413.913	REMIND	gross CO2 at CO2 price in 2050	6.99879
REMIND-Buildings 2.0	BEG-Budg600-EG	World	2050	413.913	REMIND	CDR quantity at CO2 price in 2050	4.51755
REMIND 2.1	R2p1_SSP1-PkBudg1300	World	2050	167.736	REMIND	gross CO2 at CO2 price in 2050	12.769
REMIND 2.1	R2p1_SSP1-PkBudg1300	World	2050	167.736	REMIND	CDR quantity at CO2 price in 2050	0.645439
MESSAGEix-GLOBIOM_1.2	COV_SmartUse_550	World	2050	652.226	MESSAGE	gross CO2 at CO2 price in 2050	3.44582
MESSAGEix-GLOBIOM_1.2	COV_SmartUse_550	World	2050	652.226	MESSAGE	CDR quantity at CO2 price in 2050	1.80068
MESSAGEix-GLOBIOM_1.1	EN_NPi2020_200f	World	2050	555.236	MESSAGE	gross CO2 at CO2 price in 2050	3.88034
MESSAGEix-GLOBIOM_1.1	EN_NPi2020_200f	World	2050	555.236	MESSAGE	CDR quantity at CO2 price in 2050	1.04654
REMIND-MAgPIE 2.1-4.2	NGFS2_Net-Zero 2050 - IPD-95th	World	2050	639.89	REMIND	gross CO2 at CO2 price in 2050	6.10691
REMIND-MAgPIE 2.1-4.2	NGFS2_Net-Zero 2050 - IPD-95th	World	2050	639.89	REMIND	CDR quantity at CO2 price in 2050	5.40057
WITCH 5.0	EN_NPi2020_450f	World	2050	375.63	WITCH	gross CO2 at CO2 price in 2050	9.41834
WITCH 5.0	EN_NPi2020_450f	World	2050	375.63	WITCH	CDR quantity at CO2 price in 2050	3.73998
IMAGE 3.2	SSP1_SPA1_19I_LI	World	2050	150.614	IMAGE	gross CO2 at CO2 price in 2050	7.84173
IMAGE 3.2	SSP1_SPA1_19I_LI	World	2050	150.614	IMAGE	CDR quantity at CO2 price in 2050	9.3856
MESSAGEix-GLOBIOM_1.1	EN_NPi2020_600_DR4p	World	2050	483.225	MESSAGE	gross CO2 at CO2 price in 2050	4.33632
MESSAGEix-GLOBIOM_1.1	EN_NPi2020_600_DR4p	World	2050	483.225	MESSAGE	CDR quantity at CO2 price in 2050	0.984927
WITCH-GLOBIOM 4.4	CD-LINKS_NPi2020_1000	World	2050	456.064	WITCH	gross CO2 at CO2 price in 2050	14.1669
WITCH-GLOBIOM 4.4	CD-LINKS_NPi2020_1000	World	2050	456.064	WITCH	CDR quantity at CO2 price in 2050	3.83612
AIM/CGE 2.1	CD-LINKS_NPi2020_400	World	2050	998.569	AIM	gross CO2 at CO2 price in 2050	0.0673995
AIM/CGE 2.1	CD-LINKS_NPi2020_400	World	2050	998.569	AIM	CDR quantity at CO2 price in 2050	5.02504
POLES EMF33	EMF33_WB2C_cost100	World	2050	880	POLES	gross CO2 at CO2 price in 2050	13.2442
POLES EMF33	EMF33_WB2C_cost100	World	2050	880	POLES	CDR quantity at CO2 price in 2050	4.72777
GCAM 5.3	NGFS2_Net-Zero 2050	World	2050	627.729	GCAM	gross CO2 at CO2 price in 2050	4.78954
GCAM 5.3	NGFS2_Net-Zero 2050	World	2050	627.729	GCAM	CDR quantity at CO2 price in 2050	5.10058
MESSAGEix-GLOBIOM_GEI 1.0	SSP2_openres_lc_120	World	2050	318.396	MESSAGE	gross CO2 at CO2 price in 2050	9.08673
MESSAGEix-GLOBIOM_GEI 1.0	SSP2_openres_lc_120	World	2050	318.396	MESSAGE	CDR quantity at CO2 price in 2050	4.19602
REMIND 2.1	CEMICS_opt_1p5	World	2050	592.977	REMIND	gross CO2 at CO2 price in 2050	8.94113
REMIND 2.1	CEMICS_opt_1p5	World	2050	592.977	REMIND	CDR quantity at CO2 price in 2050	7.52823
REMIND 1.7	ADVANCE_2030_1.5C-2100	World	2050	427.055	REMIND	gross CO2 at CO2 price in 2050	4.04623
REMIND 1.7	ADVANCE_2030_1.5C-2100	World	2050	427.055	REMIND	CDR quantity at CO2 price in 2050	9.84802
REMIND-MAgPIE 2.1-4.2	CEMICS_SSP2-1p5C-fullCDR	World	2050	475.43	REMIND	gross CO2 at CO2 price in 2050	10.0072
REMIND-MAgPIE 2.1-4.2	CEMICS_SSP2-1p5C-fullCDR	World	2050	475.43	REMIND	CDR quantity at CO2 price in 2050	9.12799
REMIND 2.1	CEMICS_Linear_1p5	World	2050	393.806	REMIND	gross CO2 at CO2 price in 2050	9.31851
REMIND 2.1	CEMICS_Linear_1p5	World	2050	393.806	REMIND	CDR quantity at CO2 price in 2050	8.41906
IMAGE 3.2	SSP1_SPA1_19I_RE	World	2050	153.512	IMAGE	gross CO2 at CO2 price in 2050	10.7805
IMAGE 3.2	SSP1_SPA1_19I_RE	World	2050	153.512	IMAGE	CDR quantity at CO2 price in 2050	9.23141
MESSAGEix-GLOBIOM_1.2	COV_NoPolicyNoCOVID_550	World	2050	887.147	MESSAGE	gross CO2 at CO2 price in 2050	2.87101
MESSAGEix-GLOBIOM_1.2	COV_NoPolicyNoCOVID_550	World	2050	887.147	MESSAGE	CDR quantity at CO2 price in 2050	1.88757
MESSAGEix-GLOBIOM 1.0	CD-LINKS_NDC2030i_1000	World	2050	141.492	MESSAGE	gross CO2 at CO2 price in 2050	13.6683
MESSAGEix-GLOBIOM 1.0	CD-LINKS_NDC2030i_1000	World	2050	141.492	MESSAGE	CDR quantity at CO2 price in 2050	1.76434
AIM/CGE 2.2	EN_NPi2020_300f	World	2050	167.922	AIM	gross CO2 at CO2 price in 2050	8.97582
AIM/CGE 2.2	EN_NPi2020_300f	World	2050	167.922	AIM	CDR quantity at CO2 price in 2050	4.86304
REMIND-MAgPIE 2.1-4.2	EN_NPi2020_600f_COV	World	2050	264.057	REMIND	gross CO2 at CO2 price in 2050	10.8573
REMIND-MAgPIE 2.1-4.2	EN_NPi2020_600f_COV	World	2050	264.057	REMIND	CDR quantity at CO2 price in 2050	2.70939
IMAGE 3.2	SSP1_SPA1_19I_LIRE	World	2050	143.205	IMAGE	gross CO2 at CO2 price in 2050	8.56223
IMAGE 3.2	SSP1_SPA1_19I_LIRE	World	2050	143.205	IMAGE	CDR quantity at CO2 price in 2050	10.8784
REMIND-MAgPIE 2.1-4.2	EN_INDCi2030_600f_COV_NDCp	World	2050	325.319	REMIND	gross CO2 at CO2 price in 2050	10.0928
REMIND-MAgPIE 2.1-4.2	EN_INDCi2030_600f_COV_NDCp	World	2050	325.319	REMIND	CDR quantity at CO2 price in 2050	2.82893
POLES EMF33	EMF33_WB2C_full	World	2050	792	POLES	gross CO2 at CO2 price in 2050	13.9834
POLES EMF33	EMF33_WB2C_full	World	2050	792	POLES	CDR quantity at CO2 price in 2050	5.33053
REMIND-MAgPIE 2.1-4.2	EN_INDCi2030_600_COV	World	2050	609.242	REMIND	gross CO2 at CO2 price in 2050	5.95022
REMIND-MAgPIE 2.1-4.2	EN_INDCi2030_600_COV	World	2050	609.242	REMIND	CDR quantity at CO2 price in 2050	5.97684
WITCH 5.0	EN_NPi2020_500f	World	2050	345.527	WITCH	gross CO2 at CO2 price in 2050	10.2714
WITCH 5.0	EN_NPi2020_500f	World	2050	345.527	WITCH	CDR quantity at CO2 price in 2050	3.72768
REMIND-MAgPIE 1.5	SSP1-19	World	2050	399.96	REMIND	gross CO2 at CO2 price in 2050	13.091
REMIND-MAgPIE 1.5	SSP1-19	World	2050	399.96	REMIND	CDR quantity at CO2 price in 2050	9.33
AIM/CGE 2.2	EN_NPi2020_400f	World	2050	142.44	AIM	gross CO2 at CO2 price in 2050	10.9303
AIM/CGE 2.2	EN_NPi2020_400f	World	2050	142.44	AIM	CDR quantity at CO2 price in 2050	3.3094
REMIND 1.7	CEMICS-1.5-CDR20	World	2050	305.125	REMIND	gross CO2 at CO2 price in 2050	8.00768
REMIND 1.7	CEMICS-1.5-CDR20	World	2050	305.125	REMIND	CDR quantity at CO2 price in 2050	6.83781
REMIND-MAgPIE 2.1-4.2	CEMICS_SSP1-1p5C-fullCDR	World	2050	464.652	REMIND	gross CO2 at CO2 price in 2050	8.02054
REMIND-MAgPIE 2.1-4.2	CEMICS_SSP1-1p5C-fullCDR	World	2050	464.652	REMIND	CDR quantity at CO2 price in 2050	6.65448
POLES ADVANCE	ADVANCE_2030_WB2C	World	2050	532.185	POLES	gross CO2 at CO2 price in 2050	15.0186
POLES ADVANCE	ADVANCE_2030_WB2C	World	2050	532.185	POLES	CDR quantity at CO2 price in 2050	6.44264
REMIND 1.7	CEMICS-2.0-CDR8	World	2050	293.595	REMIND	gross CO2 at CO2 price in 2050	8.83331
REMIND 1.7	CEMICS-2.0-CDR8	World	2050	293.595	REMIND	CDR quantity at CO2 price in 2050	2.61148
IMAGE 3.2	SSP2_SPA2_19I_LIRE	World	2050	201.37	IMAGE	gross CO2 at CO2 price in 2050	7.88147
IMAGE 3.2	SSP2_SPA2_19I_LIRE	World	2050	201.37	IMAGE	CDR quantity at CO2 price in 2050	9.80761
REMIND-MAgPIE 1.7-3.0	CD-LINKS_NPi2020_400	World	2050	309.513	REMIND	gross CO2 at CO2 price in 2050	7.70066
REMIND-MAgPIE 1.7-3.0	CD-LINKS_NPi2020_400	World	2050	309.513	REMIND	CDR quantity at CO2 price in 2050	7.60607
MESSAGEix-GLOBIOM_1.1	EN_INDCi2030_700f	World	2050	585.772	MESSAGE	gross CO2 at CO2 price in 2050	10.0414
MESSAGEix-GLOBIOM_1.1	EN_INDCi2030_700f	World	2050	585.772	MESSAGE	CDR quantity at CO2 price in 2050	0.640197
WITCH 5.0	EN_NPi2020_500	World	2050	721.604	WITCH	gross CO2 at CO2 price in 2050	5.89268
WITCH 5.0	EN_NPi2020_500	World	2050	721.604	WITCH	CDR quantity at CO2 price in 2050	4.83557
MESSAGE-GLOBIOM 1.0	ADVANCE_2030_Price1.5C	World	2050	743.506	MESSAGE	gross CO2 at CO2 price in 2050	7.04074
MESSAGE-GLOBIOM 1.0	ADVANCE_2030_Price1.5C	World	2050	743.506	MESSAGE	CDR quantity at CO2 price in 2050	0.698474
MESSAGEix-GLOBIOM_1.1	EN_INDCi2030_700f_COV	World	2050	438.421	MESSAGE	gross CO2 at CO2 price in 2050	10.3749
MESSAGEix-GLOBIOM_1.1	EN_INDCi2030_700f_COV	World	2050	438.421	MESSAGE	CDR quantity at CO2 price in 2050	0.605589
REMIND-MAgPIE 2.1-4.2	EN_NPi2020_200f	World	2050	496.703	REMIND	gross CO2 at CO2 price in 2050	7.79669
REMIND-MAgPIE 2.1-4.2	EN_NPi2020_200f	World	2050	496.703	REMIND	CDR quantity at CO2 price in 2050	4.3804
REMIND 1.7	CEMICS-2.0-CDR20	World	2050	157.734	REMIND	gross CO2 at CO2 price in 2050	17.2107
REMIND 1.7	CEMICS-2.0-CDR20	World	2050	157.734	REMIND	CDR quantity at CO2 price in 2050	2.23262
REMIND-MAgPIE 1.7-3.0	PEP_2C_full_netzero	World	2050	179.613	REMIND	gross CO2 at CO2 price in 2050	12.3216
REMIND-MAgPIE 1.7-3.0	PEP_2C_full_netzero	World	2050	179.613	REMIND	CDR quantity at CO2 price in 2050	2.60318
REMIND-MAgPIE 2.1-4.3	DeepElec_SSP2_def_Budg900	World	2050	542.649	REMIND	gross CO2 at CO2 price in 2050	7.0853
REMIND-MAgPIE 2.1-4.3	DeepElec_SSP2_def_Budg900	World	2050	542.649	REMIND	CDR quantity at CO2 price in 2050	9.02066
REMIND-MAgPIE 1.7-3.0	PEP_1p5C_full_netzero	World	2050	362.132	REMIND	gross CO2 at CO2 price in 2050	6.00656
REMIND-MAgPIE 1.7-3.0	PEP_1p5C_full_netzero	World	2050	362.132	REMIND	CDR quantity at CO2 price in 2050	6.83854
MESSAGE-GLOBIOM 1.0	EMF33_WB2C_limbio	World	2050	192.411	MESSAGE	gross CO2 at CO2 price in 2050	9.26966
MESSAGE-GLOBIOM 1.0	EMF33_WB2C_limbio	World	2050	192.411	MESSAGE	CDR quantity at CO2 price in 2050	3.67068
MESSAGEix-GLOBIOM_1.1	EN_NPi2020_600f_DR10p	World	2050	268.117	MESSAGE	gross CO2 at CO2 price in 2050	12.1901
MESSAGEix-GLOBIOM_1.1	EN_NPi2020_600f_DR10p	World	2050	268.117	MESSAGE	CDR quantity at CO2 price in 2050	0.924903
MESSAGEix-GLOBIOM_1.1	EN_NPi2020_700	World	2050	366.135	MESSAGE	gross CO2 at CO2 price in 2050	6.4839
MESSAGEix-GLOBIOM_1.1	EN_NPi2020_700	World	2050	366.135	MESSAGE	CDR quantity at CO2 price in 2050	0.943198
REMIND-MAgPIE 1.7-3.0	CO_2Deg2030	World	2050	214.598	REMIND	gross CO2 at CO2 price in 2050	12.2218
REMIND-MAgPIE 1.7-3.0	CO_2Deg2030	World	2050	214.598	REMIND	CDR quantity at CO2 price in 2050	3.58095
REMIND-MAgPIE 1.7-3.0	CD-LINKS_NPi2020_1000	World	2050	181.253	REMIND	gross CO2 at CO2 price in 2050	14.0178
REMIND-MAgPIE 1.7-3.0	CD-LINKS_NPi2020_1000	World	2050	181.253	REMIND	CDR quantity at CO2 price in 2050	3.72833
MESSAGEix-GLOBIOM_1.2	COV_GreenPush_550	World	2050	547.172	MESSAGE	gross CO2 at CO2 price in 2050	3.66154
MESSAGEix-GLOBIOM_1.2	COV_GreenPush_550	World	2050	547.172	MESSAGE	CDR quantity at CO2 price in 2050	1.78133
REMIND-MAgPIE 1.7-3.0	SMP_2C_lifesty	World	2050	112.785	REMIND	gross CO2 at CO2 price in 2050	10.5499
REMIND-MAgPIE 1.7-3.0	SMP_2C_lifesty	World	2050	112.785	REMIND	CDR quantity at CO2 price in 2050	1.50316
REMIND-MAgPIE 1.7-3.0	CD-LINKS_INDC2030i_400	World	2050	434.263	REMIND	gross CO2 at CO2 price in 2050	5.80368
REMIND-MAgPIE 1.7-3.0	CD-LINKS_INDC2030i_400	World	2050	434.263	REMIND	CDR quantity at CO2 price in 2050	9.54484
REMIND-MAgPIE 2.1-4.2	SusDev_SSP2-PkBudg900	World	2050	636.475	REMIND	gross CO2 at CO2 price in 2050	7.21939
REMIND-MAgPIE 2.1-4.2	SusDev_SSP2-PkBudg900	World	2050	636.475	REMIND	CDR quantity at CO2 price in 2050	5.72541
AIM/CGE 2.2	EN_NPi2020_500f	World	2050	132.426	AIM	gross CO2 at CO2 price in 2050	12.6793
AIM/CGE 2.2	EN_NPi2020_500f	World	2050	132.426	AIM	CDR quantity at CO2 price in 2050	1.55069
REMIND-MAgPIE 2.1-4.3	DeepElec_SSP2_def_Budg1100	World	2050	250.889	REMIND	gross CO2 at CO2 price in 2050	10.6549
REMIND-MAgPIE 2.1-4.3	DeepElec_SSP2_def_Budg1100	World	2050	250.889	REMIND	CDR quantity at CO2 price in 2050	4.98615
MESSAGEix-GLOBIOM 1.0	CD-LINKS_NPi2020_1000	World	2050	87.7951	MESSAGE	gross CO2 at CO2 price in 2050	15.9209
MESSAGEix-GLOBIOM 1.0	CD-LINKS_NPi2020_1000	World	2050	87.7951	MESSAGE	CDR quantity at CO2 price in 2050	3.16709
MESSAGEix-GLOBIOM_1.1	EN_INDCi2030_700f_NDCp	World	2050	556.037	MESSAGE	gross CO2 at CO2 price in 2050	10.2489
MESSAGEix-GLOBIOM_1.1	EN_INDCi2030_700f_NDCp	World	2050	556.037	MESSAGE	CDR quantity at CO2 price in 2050	0.662394
MESSAGE-GLOBIOM 1.0	EMF33_WB2C_full	World	2050	114.55	MESSAGE	gross CO2 at CO2 price in 2050	12.8663
MESSAGE-GLOBIOM 1.0	EMF33_WB2C_full	World	2050	114.55	MESSAGE	CDR quantity at CO2 price in 2050	3.71034
REMIND 1.7	ADVANCE_2020_1.5C-2100	World	2050	316.871	REMIND	gross CO2 at CO2 price in 2050	6.0805
REMIND 1.7	ADVANCE_2020_1.5C-2100	World	2050	316.871	REMIND	CDR quantity at CO2 price in 2050	7.97538
REMIND 2.1	CEMICS_HotellingConst_1p5	World	2050	449.956	REMIND	gross CO2 at CO2 price in 2050	8.52176
REMIND 2.1	CEMICS_HotellingConst_1p5	World	2050	449.956	REMIND	CDR quantity at CO2 price in 2050	10.1508
REMIND-Buildings 2.0	BEG-Budg600	World	2050	423.356	REMIND	gross CO2 at CO2 price in 2050	7.0543
REMIND-Buildings 2.0	BEG-Budg600	World	2050	423.356	REMIND	CDR quantity at CO2 price in 2050	4.65389
MESSAGEix-GLOBIOM_GEI 1.0	SSP2_openres_lc_80	World	2050	212.264	MESSAGE	gross CO2 at CO2 price in 2050	11.0836
MESSAGEix-GLOBIOM_GEI 1.0	SSP2_openres_lc_80	World	2050	212.264	MESSAGE	CDR quantity at CO2 price in 2050	3.93822
REMIND 2.1	R2p1_SSP1-PkBudg1100	World	2050	306.076	REMIND	gross CO2 at CO2 price in 2050	9.94355
REMIND 2.1	R2p1_SSP1-PkBudg1100	World	2050	306.076	REMIND	CDR quantity at CO2 price in 2050	1.82796
REMIND-MAgPIE 2.1-4.2	EN_INDCi2030_500f	World	2050	444.532	REMIND	gross CO2 at CO2 price in 2050	7.62459
REMIND-MAgPIE 2.1-4.2	EN_INDCi2030_500f	World	2050	444.532	REMIND	CDR quantity at CO2 price in 2050	3.26113
WITCH 5.0	EN_INDCi2030_500f	World	2050	598.49	WITCH	gross CO2 at CO2 price in 2050	6.27057
WITCH 5.0	EN_INDCi2030_500f	World	2050	598.49	WITCH	CDR quantity at CO2 price in 2050	2.76177
REMIND-MAgPIE 2.1-4.2	SusDev_SSP1-PkBudg900	World	2050	634.39	REMIND	gross CO2 at CO2 price in 2050	6.11813
REMIND-MAgPIE 2.1-4.2	SusDev_SSP1-PkBudg900	World	2050	634.39	REMIND	CDR quantity at CO2 price in 2050	3.68325
AIM/CGE 2.2	EN_NPi2020_600	World	2050	202.727	AIM	gross CO2 at CO2 price in 2050	6.85504
AIM/CGE 2.2	EN_NPi2020_600	World	2050	202.727	AIM	CDR quantity at CO2 price in 2050	6.54559
REMIND-MAgPIE 1.7-3.0	PEP_2C_full_goodpractice	World	2050	193.542	REMIND	gross CO2 at CO2 price in 2050	12.8899
REMIND-MAgPIE 1.7-3.0	PEP_2C_full_goodpractice	World	2050	193.542	REMIND	CDR quantity at CO2 price in 2050	3.01035
MESSAGEix-GLOBIOM_GEI 1.0	SSP2_noint_mc_50	World	2050	132.665	MESSAGE	gross CO2 at CO2 price in 2050	13.827
MESSAGEix-GLOBIOM_GEI 1.0	SSP2_noint_mc_50	World	2050	132.665	MESSAGE	CDR quantity at CO2 price in 2050	3.46283
MESSAGE-GLOBIOM 1.0	SSP2-19	World	2050	479.439	MESSAGE	gross CO2 at CO2 price in 2050	5.09235
MESSAGE-GLOBIOM 1.0	SSP2-19	World	2050	479.439	MESSAGE	CDR quantity at CO2 price in 2050	1.31343
REMIND-MAgPIE 2.1-4.2	EN_NPi2020_500f	World	2050	367.597	REMIND	gross CO2 at CO2 price in 2050	9.60957
REMIND-MAgPIE 2.1-4.2	EN_NPi2020_500f	World	2050	367.597	REMIND	CDR quantity at CO2 price in 2050	3.38949
REMIND 2.1	R2p1_SSP2-PkBudg900	World	2050	657.719	REMIND	gross CO2 at CO2 price in 2050	7.00989
REMIND 2.1	R2p1_SSP2-PkBudg900	World	2050	657.719	REMIND	CDR quantity at CO2 price in 2050	5.76555
MESSAGEix-GLOBIOM_1.1	EN_NPi2020_600f_DR1p	World	2050	224.247	MESSAGE	gross CO2 at CO2 price in 2050	7.8408
MESSAGEix-GLOBIOM_1.1	EN_NPi2020_600f_DR1p	World	2050	224.247	MESSAGE	CDR quantity at CO2 price in 2050	0.888214
MESSAGEix-GLOBIOM 1.0	LowEnergyDemand_1.3_IPCC	World	2050	629.034	MESSAGE	gross CO2 at CO2 price in 2050	2.03959
MESSAGEix-GLOBIOM 1.0	LowEnergyDemand_1.3_IPCC	World	2050	629.034	MESSAGE	CDR quantity at CO2 price in 2050	0
REMIND-MAgPIE 1.7-3.0	PEP_2C_full_eff	World	2050	171.417	REMIND	gross CO2 at CO2 price in 2050	12.5585
REMIND-MAgPIE 1.7-3.0	PEP_2C_full_eff	World	2050	171.417	REMIND	CDR quantity at CO2 price in 2050	2.6846
REMIND 2.1	R2p1_SSP1-PkBudg900	World	2050	664.469	REMIND	gross CO2 at CO2 price in 2050	5.88846
REMIND 2.1	R2p1_SSP1-PkBudg900	World	2050	664.469	REMIND	CDR quantity at CO2 price in 2050	3.84772
REMIND 2.1	LeastTotalCost_LTC_brkLR15_SSP1_P50	World	2050	209.76	REMIND	gross CO2 at CO2 price in 2050	10.7986
REMIND 2.1	LeastTotalCost_LTC_brkLR15_SSP1_P50	World	2050	209.76	REMIND	CDR quantity at CO2 price in 2050	1.87876
REMIND-MAgPIE 2.1-4.2	EN_NPi2020_400	World	2050	700.549	REMIND	gross CO2 at CO2 price in 2050	6.36679
REMIND-MAgPIE 2.1-4.2	EN_NPi2020_400	World	2050	700.549	REMIND	CDR quantity at CO2 price in 2050	6.57434
MESSAGEix-GLOBIOM 1.0	CD-LINKS_NPi2020_400	World	2050	290.976	MESSAGE	gross CO2 at CO2 price in 2050	6.89518
MESSAGEix-GLOBIOM 1.0	CD-LINKS_NPi2020_400	World	2050	290.976	MESSAGE	CDR quantity at CO2 price in 2050	4.15734
MESSAGEix-GLOBIOM_1.1	EN_NPi2020_600_COV	World	2050	461.367	MESSAGE	gross CO2 at CO2 price in 2050	4.76648
MESSAGEix-GLOBIOM_1.1	EN_NPi2020_600_COV	World	2050	461.367	MESSAGE	CDR quantity at CO2 price in 2050	0.988108
POLES ADVANCE	ADVANCE_2020_WB2C	World	2050	427.5	POLES	gross CO2 at CO2 price in 2050	16.3562
POLES ADVANCE	ADVANCE_2020_WB2C	World	2050	427.5	POLES	CDR quantity at CO2 price in 2050	7.18992
MESSAGEix-GLOBIOM_1.2	COV_Restore_550	World	2050	680.748	MESSAGE	gross CO2 at CO2 price in 2050	3.43236
MESSAGEix-GLOBIOM_1.2	COV_Restore_550	World	2050	680.748	MESSAGE	CDR quantity at CO2 price in 2050	1.81774
MESSAGEix-GLOBIOM_1.1	NGFS2_Divergent Net Zero Policies	World	2050	792.233	MESSAGE	gross CO2 at CO2 price in 2050	3.44263
MESSAGEix-GLOBIOM_1.1	NGFS2_Divergent Net Zero Policies	World	2050	792.233	MESSAGE	CDR quantity at CO2 price in 2050	0.909256
REMIND-MAgPIE 2.1-4.2	EN_INDCi2030_300f	World	2050	535.197	REMIND	gross CO2 at CO2 price in 2050	6.63121
REMIND-MAgPIE 2.1-4.2	EN_INDCi2030_300f	World	2050	535.197	REMIND	CDR quantity at CO2 price in 2050	3.96659
POLES EMF33	EMF33_WB2C_nofuel	World	2050	880	POLES	gross CO2 at CO2 price in 2050	12.4833
POLES EMF33	EMF33_WB2C_nofuel	World	2050	880	POLES	CDR quantity at CO2 price in 2050	4.27505
MESSAGE-GLOBIOM 1.0	ADVANCE_2020_1.5C-2100	World	2050	743.504	MESSAGE	gross CO2 at CO2 price in 2050	4.11151
MESSAGE-GLOBIOM 1.0	ADVANCE_2020_1.5C-2100	World	2050	743.504	MESSAGE	CDR quantity at CO2 price in 2050	1.3482
REMIND-MAgPIE 2.1-4.2	EN_NPi2020_500	World	2050	912.259	REMIND	gross CO2 at CO2 price in 2050	6.07401
REMIND-MAgPIE 2.1-4.2	EN_NPi2020_500	World	2050	912.259	REMIND	CDR quantity at CO2 price in 2050	5.52543
MESSAGEix-GLOBIOM_GEI 1.0	SSP2_int_mc_50	World	2050	132.665	MESSAGE	gross CO2 at CO2 price in 2050	13.7213
MESSAGEix-GLOBIOM_GEI 1.0	SSP2_int_mc_50	World	2050	132.665	MESSAGE	CDR quantity at CO2 price in 2050	3.47181
MESSAGEix-GLOBIOM_1.1	NGFS2_Net-Zero 2050	World	2050	542.877	MESSAGE	gross CO2 at CO2 price in 2050	4.54957
MESSAGEix-GLOBIOM_1.1	NGFS2_Net-Zero 2050	World	2050	542.877	MESSAGE	CDR quantity at CO2 price in 2050	1.01101
REMIND-MAgPIE 2.1-4.2	CEMICS_SSP1-1p5C-minCDR	World	2050	764.964	REMIND	gross CO2 at CO2 price in 2050	3.65888
REMIND-MAgPIE 2.1-4.2	CEMICS_SSP1-1p5C-minCDR	World	2050	764.964	REMIND	CDR quantity at CO2 price in 2050	0.483035
REMIND-MAgPIE 2.1-4.2	EN_INDCi2030_600_COV_NDCp	World	2050	601.939	REMIND	gross CO2 at CO2 price in 2050	6.00771
REMIND-MAgPIE 2.1-4.2	EN_INDCi2030_600_COV_NDCp	World	2050	601.939	REMIND	CDR quantity at CO2 price in 2050	6.19913
WITCH 5.0	EN_NPi2020_450	World	2050	903.02	WITCH	gross CO2 at CO2 price in 2050	4.57726
WITCH 5.0	EN_NPi2020_450	World	2050	903.02	WITCH	CDR quantity at CO2 price in 2050	5.14803
REMIND-MAgPIE 1.7-3.0	CO_Bridge	World	2050	210.107	REMIND	gross CO2 at CO2 price in 2050	11.0049
REMIND-MAgPIE 1.7-3.0	CO_Bridge	World	2050	210.107	REMIND	CDR quantity at CO2 price in 2050	2.64785
MESSAGEix-GLOBIOM_GEI 1.0	SSP2_openres_mc_50	World	2050	132.665	MESSAGE	gross CO2 at CO2 price in 2050	13.6276
MESSAGEix-GLOBIOM_GEI 1.0	SSP2_openres_mc_50	World	2050	132.665	MESSAGE	CDR quantity at CO2 price in 2050	3.4672
REMIND-MAgPIE 1.7-3.0	EMF33_1.5C_full	World	2050	302.118	REMIND	gross CO2 at CO2 price in 2050	15.5608
REMIND-MAgPIE 1.7-3.0	EMF33_1.5C_full	World	2050	302.118	REMIND	CDR quantity at CO2 price in 2050	12.0333
REMIND-MAgPIE 2.1-4.2	EN_INDCi2030_400f	World	2050	488.534	REMIND	gross CO2 at CO2 price in 2050	7.09642
REMIND-MAgPIE 2.1-4.2	EN_INDCi2030_400f	World	2050	488.534	REMIND	CDR quantity at CO2 price in 2050	3.59537
REMIND 1.7	ADVANCE_2030_WB2C	World	2050	211.119	REMIND	gross CO2 at CO2 price in 2050	12.1657
REMIND 1.7	ADVANCE_2030_WB2C	World	2050	211.119	REMIND	CDR quantity at CO2 price in 2050	4.6115
MESSAGE-GLOBIOM 1.0	EMF33_1.5C_full	World	2050	484.277	MESSAGE	gross CO2 at CO2 price in 2050	4.01629
MESSAGE-GLOBIOM 1.0	EMF33_1.5C_full	World	2050	484.277	MESSAGE	CDR quantity at CO2 price in 2050	4.50811
MESSAGEix-GLOBIOM_1.1	EN_NPi2020_450f	World	2050	282.199	MESSAGE	gross CO2 at CO2 price in 2050	7.67757
MESSAGEix-GLOBIOM_1.1	EN_NPi2020_450f	World	2050	282.199	MESSAGE	CDR quantity at CO2 price in 2050	0.968772
MESSAGEix-GLOBIOM_1.1	EN_NPi2020_400f	World	2050	318.061	MESSAGE	gross CO2 at CO2 price in 2050	6.92874
MESSAGEix-GLOBIOM_1.1	EN_NPi2020_400f	World	2050	318.061	MESSAGE	CDR quantity at CO2 price in 2050	0.992337
REMIND-MAgPIE 1.7-3.0	EMF33_1.5C_nofuel	World	2050	390.098	REMIND	gross CO2 at CO2 price in 2050	14.0164
REMIND-MAgPIE 1.7-3.0	EMF33_1.5C_nofuel	World	2050	390.098	REMIND	CDR quantity at CO2 price in 2050	14.566
MESSAGEix-GLOBIOM_1.1	EN_NPi2020_700_COV	World	2050	289.966	MESSAGE	gross CO2 at CO2 price in 2050	7.14183
MESSAGEix-GLOBIOM_1.1	EN_NPi2020_700_COV	World	2050	289.966	MESSAGE	CDR quantity at CO2 price in 2050	0.92723
REMIND-MAgPIE 1.7-3.0	PEP_2C_red_NDC	World	2050	704.415	REMIND	gross CO2 at CO2 price in 2050	5.13632
REMIND-MAgPIE 1.7-3.0	PEP_2C_red_NDC	World	2050	704.415	REMIND	CDR quantity at CO2 price in 2050	5.46838
REMIND 2.1	R2p1_SSP5-PkBudg1100	World	2050	586.703	REMIND	gross CO2 at CO2 price in 2050	12.8377
REMIND 2.1	R2p1_SSP5-PkBudg1100	World	2050	586.703	REMIND	CDR quantity at CO2 price in 2050	7.37278
MESSAGEix-GLOBIOM_1.1	EN_NPi2020_500f	World	2050	248.773	MESSAGE	gross CO2 at CO2 price in 2050	8.35739
MESSAGEix-GLOBIOM_1.1	EN_NPi2020_500f	World	2050	248.773	MESSAGE	CDR quantity at CO2 price in 2050	0.95616
MESSAGEix-GLOBIOM_GEI 1.0	SSP2_openres_lc_100	World	2050	265.33	MESSAGE	gross CO2 at CO2 price in 2050	9.86987
MESSAGEix-GLOBIOM_GEI 1.0	SSP2_openres_lc_100	World	2050	265.33	MESSAGE	CDR quantity at CO2 price in 2050	4.07507
MESSAGEix-GLOBIOM_1.1	EN_NPi2020_600f_COV	World	2050	181.446	MESSAGE	gross CO2 at CO2 price in 2050	10.6005
MESSAGEix-GLOBIOM_1.1	EN_NPi2020_600f_COV	World	2050	181.446	MESSAGE	CDR quantity at CO2 price in 2050	0.883331
REMIND-MAgPIE 1.7-3.0	PEP_1p5C_full_goodpractice	World	2050	406.596	REMIND	gross CO2 at CO2 price in 2050	5.53759
REMIND-MAgPIE 1.7-3.0	PEP_1p5C_full_goodpractice	World	2050	406.596	REMIND	CDR quantity at CO2 price in 2050	7.66761
REMIND-MAgPIE 2.1-4.2	EN_INDCi2030_600f	World	2050	393.035	REMIND	gross CO2 at CO2 price in 2050	8.57423
REMIND-MAgPIE 2.1-4.2	EN_INDCi2030_600f	World	2050	393.035	REMIND	CDR quantity at CO2 price in 2050	2.97058
REMIND-MAgPIE 2.1-4.2	EN_NPi2020_600	World	2050	533.747	REMIND	gross CO2 at CO2 price in 2050	7.56941
REMIND-MAgPIE 2.1-4.2	EN_NPi2020_600	World	2050	533.747	REMIND	CDR quantity at CO2 price in 2050	4.31461
COFFEE 1.1	EN_NPi2020_400	World	2050	60.1489	COFFEE	gross CO2 at CO2 price in 2050	5.06865
COFFEE 1.1	EN_NPi2020_400	World	2050	60.1489	COFFEE	CDR quantity at CO2 price in 2050	5.05296
REMIND-MAgPIE 1.7-3.0	CD-LINKS_INDC2030i_1000	World	2050	219.125	REMIND	gross CO2 at CO2 price in 2050	12.9634
REMIND-MAgPIE 1.7-3.0	CD-LINKS_INDC2030i_1000	World	2050	219.125	REMIND	CDR quantity at CO2 price in 2050	4.31967
MESSAGE-GLOBIOM 1.0	EMF33_WB2C_nofuel	World	2050	126.335	MESSAGE	gross CO2 at CO2 price in 2050	12.6058
MESSAGE-GLOBIOM 1.0	EMF33_WB2C_nofuel	World	2050	126.335	MESSAGE	CDR quantity at CO2 price in 2050	3.8208
REMIND-MAgPIE 2.1-4.2	NGFS2_Net-Zero 2050 - IPD-median	World	2050	669.613	REMIND	gross CO2 at CO2 price in 2050	6.06389
REMIND-MAgPIE 2.1-4.2	NGFS2_Net-Zero 2050 - IPD-median	World	2050	669.613	REMIND	CDR quantity at CO2 price in 2050	5.47131
MESSAGEix-GLOBIOM_1.1	EN_NPi2020_600	World	2050	591.43	MESSAGE	gross CO2 at CO2 price in 2050	4.22863
MESSAGEix-GLOBIOM_1.1	EN_NPi2020_600	World	2050	591.43	MESSAGE	CDR quantity at CO2 price in 2050	1.00077
IMAGE 3.2	SSP2_SPA2_19I_LI	World	2050	996	IMAGE	gross CO2 at CO2 price in 2050	7.28642
IMAGE 3.2	SSP2_SPA2_19I_LI	World	2050	996	IMAGE	CDR quantity at CO2 price in 2050	9.28133
REMIND-MAgPIE 1.7-3.0	PEP_2C_red_netzero	World	2050	468.455	REMIND	gross CO2 at CO2 price in 2050	6.68341
REMIND-MAgPIE 1.7-3.0	PEP_2C_red_netzero	World	2050	468.455	REMIND	CDR quantity at CO2 price in 2050	4.40417
WITCH-GLOBIOM 4.4	CD-LINKS_NDC2030i_1000	World	2050	630.724	WITCH	gross CO2 at CO2 price in 2050	10.4761
WITCH-GLOBIOM 4.4	CD-LINKS_NDC2030i_1000	World	2050	630.724	WITCH	CDR quantity at CO2 price in 2050	2.23875
REMIND-MAgPIE 1.7-3.0	PEP_2C_red_goodpractice	World	2050	555.202	REMIND	gross CO2 at CO2 price in 2050	6.08854
REMIND-MAgPIE 1.7-3.0	PEP_2C_red_goodpractice	World	2050	555.202	REMIND	CDR quantity at CO2 price in 2050	4.89757
IMAGE 3.2	SSP2_SPA2_19I_D	World	2050	339	IMAGE	gross CO2 at CO2 price in 2050	11.8453
IMAGE 3.2	SSP2_SPA2_19I_D	World	2050	339	IMAGE	CDR quantity at CO2 price in 2050	11.7094
REMIND 1.7	CEMICS-2.0-CDR12	World	2050	209.833	REMIND	gross CO2 at CO2 price in 2050	13.2426
REMIND 1.7	CEMICS-2.0-CDR12	World	2050	209.833	REMIND	CDR quantity at CO2 price in 2050	3.49941
IMAGE 3.2	SSP2_SPA2_19I_RE	World	2050	266.495	IMAGE	gross CO2 at CO2 price in 2050	8.17374
IMAGE 3.2	SSP2_SPA2_19I_RE	World	2050	266.495	IMAGE	CDR quantity at CO2 price in 2050	10.9188
